# Supplementary material for: Transcriptome profiling of the spl5 mutant reveals that SPL5 has a negative role in the biosynthesis of serotonin for rice disease resistance
Source: Rice (N Y). 2015 May 30;8:18. doi: 10.1186/s12284-015-0052-7 (PMC4449350; doi:10.1186/s12284-015-0052-7)
Supplement: Additional file 1: Table S1. — Differentially expressed genes between spl5-FL with WT (FC ≥ 3.0). [file 12284_2015_52_MOESM1_ESM.xlsx]

## Sheet: spl5-FL&WT
Differentially expressed genes between spl5-FL with WT (FC ≥ 3.0)
Functional classification	a Probe_Set_ID	b Accession	c Annotation	d FC(spl5-FL/WT）	e FC(spl5-ML/WT）
Defense response	Os.40417.1.A1_at	Os07g0251200	Harpin-induced 1 domain containing protein	22.039	25.3432
	Os.32630.1.S1_at	Os10g0464000	Hypersensitive-induced response protein	17.7961	44.4838
	Os.27926.1.A1_s_at	Os07g0683600	Ricin B-related lectin domain containing protein	12.1878	21.3842
	OsAffx.19104.1.S1_at	Os11g0514500	Leucine-rich repeat-containing extracellular glycoprotein precursor	11.755	13.4437
	Os.25266.1.S1_at	Os01g0944900	Beta-1,3-glucanase precursor	8.74802	15.8806
	Os.17479.1.S1_at	Os01g0687400	Chitinase	8.50122	11.1594
	Os.50598.1.S1_at	Os12g0127200	Harpin-induced 1 domain containing protein	8.23006	9.82885
	Os.49917.1.S1_at	Os04g0349700	Leucine-rich repeat, typical subtype containing protein	7.80282	4.07764
	Os.53117.1.S1_x_at	Os12g0478100	GRAM domain containing protein	7.15923	15.6599
	Os.26079.1.S1_at	Os02g0739400	Avr9/Cf-9 rapidly elicited protein 231 precursor	6.56919	7.9696
	Os.49329.1.S1_at	Os02g0562600	Mlo-related protein family protein	6.32173	8.20331
	Os.10384.1.S1_at	Os03g0207400	Protein phosphatase 2C-like	5.6657	6.57722
	Os.35386.1.S1_at	Os04g0630900	Anthocyanidin reductase	5.58925	11.3573
	OsAffx.18790.1.S1_at	Os11g0214900	Plant disease resistance response protein family protein	5.35322
	Os.10510.1.S1_at	Os03g0122300	Flavanone 3-hydroxylase-like protein	4.47408	10.473
	Os.13555.1.S1_at	Os06g0136000	Hypersensitive-induced reaction protein 4	3.38008	6.28127
	Os.37717.1.A1_s_at	Os05g0247100	Chitinase	0.312266
	Os.49225.1.S2_at	Os08g0539700	Disease resistance protein family protein	0.225155	0.122549
	Os.41637.1.S1_at	Os01g0695700	Multidrug resistance protein 1 homolog	0.199981	0.0505623
	Os.7947.1.S1_a_at	Os05g0375400	Beta-glucanase precursor	0.102465	0.135752
Oxidation-reduction process	Os.7095.1.S1_at	Os04g0581100	Isopenicillin N synthase family protein	14.6268	15.5387
	Os.9427.1.S1_at	Os10g0139700	Cytochrome P450 family protein	7.53408	9.87276
	Os.4169.1.S1_at	Os07g0665200	Superoxide dismutase [Cu-Zn] 2	7.33023	7.76397
	Os.6150.1.S1_s_at	Os03g0405900	Thioredoxin-like domain containing protein	7.12773	10.7993
	Os.17571.1.S1_at	Os02g0571900	Cytochrome P450 family protein	6.48676	13.3152
	Os.44475.1.S1_x_at	Os07g0564500	Pyridine nucleotide-disulphide oxidoreductase,NAD-binding region domain containing protein	6.1444
	Os.773.1.S1_s_at	Os01g0627900	Cytochrome P450 monooxygenase CYP72A5	5.98486	9.69013
	Os.5360.2.S1_at	Os09g0438000	RbohAOsp	5.1945	5.67873
	Os.26502.1.S1_a_at	Os04g0434800	Aseorbate peroxidase 7	4.67275	7.7146
	Os.15894.1.A2_at	Os01g0962700	Peroxidase 12 precursor	4.57838	4.20725
	Os.170.3.S1_at	Os01g0860601	Ferredoxin, root R-B1	4.44186	9.28036
	Os.17111.2.S1_x_at	Os04g0573900	Cytochrome P450-like protein	4.32063	6.07403
	Os.32498.1.S1_at	Os08g0158200	FAD linked oxidase, N-terminal domain containing protein	3.8312	5.34463
	Os.24834.1.S1_at	Os09g0548400	Adrenodoxin reductase family protein	0.288821	0.122725
	Os.17180.1.S1_at	Os08g0547300	Cytochrome P450 78A1	0.272459	0.0723645
	Os.24385.2.S1_at	Os10g0343900	Thioredoxin fold domain containing protein	0.221409	0.23134
	Os.33604.1.S1_a_at	Os07g0518500	Cytochrome P450 family protein	0.19793	0.232922
	Os.27098.2.A1_s_at	Os01g0369900	Oxo-phytodienoic acid reductase	0.172414
	Os.35752.2.S1_x_at	Os07g0116900	NADH ubiquinone oxidoreductase, 20 kDa subunit domain containing protein	0.0429869	0.0375607
Response to stress	Os.18381.1.S1_at	Os04g0266900	Bacterial transketolase family protein	7.58241	15.7443
	Os.38110.1.S1_at	Os10g0521000	TRE1 protein	6.02668
	Os.15175.1.S1_at	Os04g0379600	Nitrate-induced NOI family protein	6.00872	7.99544
	Os.27176.1.S1_at	Os09g0456800	Heat stress transcription factor Spl7	5.68311	7.33075
	Os.2884.1.S1_at	Os10g0553300	Trehalose-6-phosphate phosphatase	3.26986	4.0281
	Os.7705.1.S1_at	Os04g0635500	Wound induced protein	0.261825	0.228265
Amino acid metabolic process	Os.50903.1.S1_at	Os09g0255400	Indole-3-glycerol phosphate synthase	13.7578	8.78723
	OsAffx.5702.1.S1_s_at	Os08g0140500	Tryptophan decarboxylase	10.1898	9.24569
	Os.2881.1.S1_at	Os10g0550900	Proline dehydrogenase domain containing protein	5.69761	6.76177
	Os.32503.1.S1_x_at	Os07g0182100	Tryptophan synthase alpha chain	5.22155	4.48788
	Os.11814.1.S1_at	Os03g0718000	Anthranilate synthase beta chain	3.63696	5.0994
	Os.1460.3.S1_x_at	Os01g0157900	Protein of unknown function Cys-rich family protein	3.58417	5.24608
	Os.27638.1.S1_at	Os05g0555600	NADH dependent Glutamate Synthase precursor	0.194924	0.185096
	Os.21238.1.S1_at	Os07g0134000	Amino acid permease-like protein	0.0836786
Cell wall/membrane organization	Os.26822.1.S1_at	Os04g0429600	CSLH1	11.2924	15.9719
	Os.8118.1.S1_at	Os07g0448100	Plasma membrane integral protein ZmPIP2-6	10.7647	12.8643
	Os.13565.1.A1_at	Os05g0526400	Reticulon family protein	6.28281	9.43497
	Os.6405.1.S2_at	Os09g0379900	Beta-glucan binding protein	4.20712	6.48499
Hormone-mediated signaling pathway	Os.15942.5.S1_x_at	Os04g0423400	ABA/WDS induced protein family protein	37.9698	27.6513
	Os.27963.1.A1_at	Os01g0959100	Abscisic stress ripening protein 1	21.8863	56.7665
	Os.27751.1.S1_at	Os02g0571100	Ent-copalyl diphosphate synthase	9.41918	9.88718
	Os.7687.1.S1_at	Os06g0335500	AUX/IAA protein family protein	6.39672	5.92158
	Os.28406.1.S1_at	Os09g0287000	Ethylene-responsive transcription factor 5	0.28966
	Os.14938.1.S1_at	Os05g0102000	SAM dependent carboxyl methyltransferase family protein	0.155396
Fatty acid biosynthetic process	Os.10861.1.S1_at	Os11g0183900	Aspartic proteinase Asp1 precursor	7.87654	9.84895
	Os.54869.1.S1_at	Os06g0694200	Lipolytic enzyme, G-D-S-L family protein	4.85048	6.54378
	Os.22819.1.S1_at	Os08g0475400	Esterase/lipase/thioesterase domain containing protein	4.40139	5.7753
	Os.13741.1.S1_s_at	Os01g0663400	Aspartic proteinase oryzasin 1 precursor	4.16845	5.74909
	Os.16221.1.S1_at	Os10g0521400	Esterase/lipase/thioesterase domain containing protein	4.12844
	Os.34438.1.S1_x_at	Os07g0586100	Esterase precursor	4.03608	4.80588
	Os.9511.1.S1_at	Os03g0603600	Glycerophosphoryl diester phosphodiesterase family protein	3.79123	6.1136
	Os.46633.1.A1_at	Os10g0533500	Beta-ring hydroxylase	0.152955	0.0356366
	Os.46452.2.S1_x_at	Os10g0140300	Lipolytic enzyme, G-D-S-L family protein	0.105909
	Os.28983.1.S1_at	Os07g0162700	Esterase/lipase/thioesterase domain containing protein	0.0332071
Development	Os.23151.1.S1_at	Os01g0237500	NmrA-like family protein	6.33412	11.1186
	Os.2211.1.S1_at	Os08g0189600	Germin-like protein precursor	5.2653	4.76223
	Os.2698.3.S1_x_at	Os01g0812000	GAMyb protein	3.26735	4.16387
Carbohydrate metabolic process	Os.48061.1.A1_x_at	Os06g0289900	UDP-glucuronosyl/UDP-glucosyltransferase family protein	15.7646	4.37498
	Os.8901.1.S1_at	Os02g0327000	C2 domain containing protein	6.98758	11.3766
	Os.10654.1.S1_s_at	Os09g0571200	C2 domain containing protein	4.68321	7.08261
	Os.551.1.S1_at	Os01g0176200	UDP-glucuronosyl/UDP-glucosyltransferase family protein	3.67359	6.55952
	Os.16323.1.S1_at	Os07g0447800	Phosphoglucomutase/phosphomannomutase family protein	0.3118	0.310315
Transport	Os.11252.1.S1_at	Os02g0582600	Heavy metal transport/detoxification protein domain containing protein	8.02549	15.8806
	Os.38984.1.S1_at	Os01g0337500	H+-pyrophosphatase	5.9579	10.0743
	OsAffx.32186.1.S1_at	Os12g0639800	Vesicle-associated membrane protein 722 (AtVAMP722) (Synaptobrevin- related protein 1)	5.90498	9.91665
	Os.53852.1.S1_at	Os04g0209200	Glutathione-conjugate transporter AtMRP4	5.81521	9.43253
	Os.46160.2.S1_x_at	Os10g0444700	Phosphate transporter 6	4.10249	5.3314
	Os.9217.1.S1_at	Os05g0564400	GTP-binding protein	3.52735	4.67667
	Os.17182.1.S1_at	Os03g0138700	TGF-beta receptor, type I/II extracellular region family protein	0.246364
	Os.16958.1.S1_at	Os07g0180700	Major facilitator superfamily antiporter	0.238978	0.265248
	Os.15412.1.S1_x_at	Os01g0894100	Transposase	0.129144	0.0775494
ATP biosynthetic process	Os.2081.1.S1_at	Os01g0297200	AAA ATPase domain containing protein	5.36332	7.83764
	Os.54109.1.S1_at	Os03g0584400	AAA ATPase domain containing protein	5.26004	9.25077
	OsAffx.28169.1.S1_at	Os06g0697600	AAA ATPase domain containing protein	5.1447	8.30417
	Os.57196.1.S1_at	Os04g0462600	Dynein light chain, type 1 family protein	4.31142
	Os.54166.1.S1_at	Os04g0538800	Kinesin heavy chain	3.8407	7.51987
	Os.51794.1.S1_at	Os06g0229000	FtsH protease (VAR2)	0.298299
Photosynthesis	OsAffx.24280.2.S1_at	Os07g0178700	Low molecular mass early light-inducible	23.3972	16.5532
	Os.28301.1.S2_at	Os07g0147500	Photosystem II 10 kDa polypeptide	0.116244	0.115966
RNA/DNA	Os.7338.1.S1_at	Os07g0471300	Argonaute 4 protein	14.9639	15.0709
	Os.49250.1.S1_at	Os07g0137000	Myb, DNA-binding domain containing protein	14.94	13.0383
	Os.39872.1.A1_s_at	Os05g0194500	No apical meristem (NAM) protein domain containing protein	12.1963	20.1421
	Os.50406.1.S1_x_at	Os09g0315100	Ribonuclease III domain containing protein	7.49968	12.4071
	Os.7265.1.S1_at	Os11g0163500	Homeodomain-like containing protein	5.8428	8.39659
	Os.23932.1.A1_at	Os04g0477300	No apical meristem (NAM) protein domain containing protein	5.35015	7.55487
	Os.28186.1.S1_s_at	Os03g0583900 /// Os09g0315100	DEAD/DEAH box helicase, N-terminal domain containing protein	4.75925	5.68362
	Os.7235.1.S1_at	Os03g0327100	CUC1	4.46887	5.33312
	Os.50333.1.S1_at	Os04g0615700	Argonaute and Dicer protein, PAZ domain containing protein	4.39604	7.75903
	Os.24393.1.S1_at	Os07g0415200	Ribosomal L23 and L15e, core domain containing protein	0.249024
	Os.37184.1.S1_at	Os01g0619900	DNA binding	0.180724
	Os.23150.1.S1_at	Os11g0194800	DNA-directed RNA polymerase II 7.6 kDa polypeptide	0.114641	0.18745
Apoptosis	Os.55592.1.S1_at	Os04g0415200	TB2/DP1 and HVA22 related protein family protein	3.46643	4.90784
Transcription factor	Os.56365.1.S1_at	Os03g0306700	Eukaryotic transcription factor, DNA-binding domain containing protein	36.7407	83.0449
	Os.5941.1.S1_at	Os01g0730700	WRKY transcription factor 14 (WRKY14)	11.7662	18.7417
	Os.33131.1.A1_at	Os03g0321700	WRKY transcription factor 55	5.67423	10.1017
	Os.54467.1.S1_at	Os03g0335200	WRKY1 (WRKY transcription factor 17)	5.66079	7.44619
	Os.10686.1.S1_at	Os06g0622700	Eukaryotic transcription factor	4.01143	5.98966
Kinase	OsAffx.5056.1.S1_x_at	Os06g0589600	Protein kinase-like domain containing protein	14.1888	20.8319
	Os.10245.1.S1_at	Os04g0450000	Zinc finger, FYVE/PHD-type domain containing protein	12.2515	37.8436
	Os.15992.1.S1_at	Os04g0678400	Zinc finger, Dof-type family protein	11.1633	24.1017
	OsAffx.5196.1.S1_at	Os07g0131100	Legume lectin, beta domain containing protein	7.12561	10.4621
	Os.50881.1.S1_x_at	Os09g0570100	Protein kinase-like domain containing protein	6.76477	10.0661
	Os.34142.1.S1_at	Os01g0167900	KIP1-like domain containing protein	5.15071	7.31905
	Os.56273.1.S1_at	Os06g0225800	Shikimate kinase domain containing protein	5.12398	4.55803
	Os.29866.1.S1_at	Os01g0723600	Ribose-phosphate pyrophosphokinase 3	4.76535
	Os.49849.1.S1_at	Os09g0442100	Protein kinase-like domain containing protein	4.70072	7.60768
	Os.45982.1.A1_x_at	Os09g0434900	Zinc finger, RING-type domain containing protein	4.61628	7.52035
	Os.8294.1.S1_at	Os02g0186500	Protein kinase-like protein	3.91633	5.82291
	Os.28385.3.S1_at	Os12g0114100	MAP kinase-like protein	0.298084	0.255293
	Os.50612.1.A1_at	Os08g0179000	Receptor-like kinase	0.195012
	Os.47339.1.S1_x_at	Os05g0389600	Zinc finger, RING-type domain containing protein	0.185402	0.213224
	Os.26888.1.A1_s_at	Os04g0371700	Protein kinase-like domain containing protein	0.15763
	Os.23145.1.S1_at	Os08g0126700	Zinc finger, CCCH-type domain containing protein	0.128811	0.077467
Signal transduction	OsAffx.19366.1.S1_at	Os11g0664800	Calmodulin binding protein-like family protein	13.0671	25.1721
	Os.28514.1.S1_at	Os01g0134700	Calmodulin binding protein-like family protein	12.0511	16.0268
	Os.18422.1.A1_at	Os07g0158900	Cyclin-like F-box domain containing protein	10.6338	14.7264
	Os.11474.1.S1_at	Os02g0748300	VMP3 protein	5.82606	5.4152
	Os.27775.1.A1_at	Os07g0442000	Cyclin-like F-box domain containing protein	3.38985
Protein modification process	Os.6792.1.S1_at	Os10g0537800 /// Os10g0538200	Peptidase A1, pepsin family protein	38.7416	60.2224
	Os.11833.1.S1_at	Os07g0249900	Peptidase M20 family protein	11.8793	10.3318
	Os.25142.1.A1_at	Os10g0552400	U box domain containing protein	6.78366	10.1686
	OsAffx.11701.1.S1_s_at	Os01g0844300	Peptidylprolyl isomerase	5.64361	6.13701
	Os.10054.1.S1_at	Os02g0693400	Peptidase C19, ubiquitin carboxyl-terminal hydrolase 2 family protein	5.52802	6.63159
	Os.26729.1.A1_at	Os01g0778800	Peptidase M16, C-terminal domain containing protein	4.94138	7.95776
Metal ion	Os.52460.1.S1_at	Os06g0338200	Copper amine oxidase family protein	7.95695	13.0253
	Os.53148.1.S1_at	Os03g0737300	Magnesium-dependent phosphatase-1 family protein	5.9208	9.74464
	Os.54471.1.S1_at	Os08g0207500	Zinc transporter ZIP1	0.271192	0.155855
	Os.31094.1.S1_at	Os05g0424700	Copper transporter 1	0.103229	0.174184
Others	Os.50152.1.S1_at	Os03g0812400	EF-Hand type domain containing protein	21.5452	49.9526
	OsAffx.30872.1.S1_s_at	Os11g0182900	Ankyrin repeat containing protein	19.0829	31.0894
	Os.26709.1.S1_at	Os06g0323100	SAM dependent carboxyl methyltransferase family protein	15.3811	37.529
	Os.5242.1.S1_at	Os01g0795000	Subtilase	11.1629	16.2081
	OsAffx.22336.1.S1_at	LOC_Os07g28210	retrotransposon protein	9.51262	12.698
	Os.10226.1.A1_at	LOC_Os07g17260	retrotransposon protein	7.09631	8.63389
	Os.26810.1.A1_s_at	Os02g0269600	imilar to Subtilase	6.7134	13.641
	Os.57091.1.S1_at	Os08g0111300	Transferase family protein	5.91021	8.98494
	Os.9307.1.S1_at	Os04g0278000	PRLI-interacting factor G	5.73456	6.28156
	Os.26706.1.S1_at	Os07g0680000	Vacuolar sorting receptor 1 precursor (AtVSR1)	5.33465	10.6101
	Os.54531.1.S1_at	Os06g0490000	DIMETHYLADENOSINE TRANSFERASE	4.71331
	Os.26852.1.A1_at	Os03g0348200	Terpene synthase-like domain containing protein	4.42576
	Os.13874.1.S1_x_at	Os10g0577500	Glycoside hydrolase, family 16 domain containing protein	3.81227
	OsAffx.15718.1.S1_at	Os06g0530300	Acid phosphatase/vanadium-dependent haloperoxidase related family protein	3.79054	4.17604
	Os.20118.1.A1_s_at	Os12g0169000	N-acylethanolamine amidohydrolase	3.45527	3.87765
	OsAffx.22473.1.S1_at	LOC_Os07g06700	expressed protein	0.22761
	OsAffx.3615.1.S1_s_at	Os03g0764000	GCN5-related N-acetyltransferase domain containing protein	0.193912	0.070243
	Os.11795.1.S1_a_at	Os03g0856500	Plastid-specific 30S ribosomal protein 1	0.169559	0.146699
	Os.10765.1.S1_at	Os11g0182200	Transferase family protein	0.0170833	0.0190718
Unknow	Os.7668.2.S1_at	Os04g0247500	Conserved hypothetical protein	80.6589	48.1121
	Os.34819.1.S1_at	Os07g0407700	Hypothetical protein	29.7852	31.3949
	Os.52280.1.S1_at	Os06g0673800	Hypothetical protein	18.3187	26.2953
	Os.5526.1.S1_at	Os07g0159200	Conserved hypothetical protein	18.2965	19.7992
	Os.6256.2.S1_at	Os02g0813000	Conserved hypothetical protein	16.0437	38.6218
	OsAffx.13195.1.S1_at	Os03g0559700	Conserved hypothetical protein	13.3817	23.5483
	Os.46584.1.S1_at	Os06g0143100	Conserved hypothetical protein	12.6289	13.1479
	Os.31171.1.S1_at	Os01g0585200	Conserved hypothetical protein	12.6147	32.9385
	Os.36226.1.S1_at	Os07g0121800	Protein of unknown function DUF1719, Oryza sativa family protein	12.4778	14.2085
	Os.51427.1.S1_at	Os04g0653700	Conserved hypothetical protein	12.0283	20.6619
	Os.35028.1.S1_at	Os04g0296700	Hypothetical conserved gene	11.6501	8.06842
	Os.9554.1.S1_at	Os04g0615200	Conserved hypothetical protein	10.4633	13.6531
	Os.9770.1.S1_at	Os07g0137600	Conserved hypothetical protein	10.3771	11.1143
	OsAffx.27508.7.S1_s_at	Os11g0665600	Conserved hypothetical protein	8.30848	12.5437
	OsAffx.27605.1.S1_s_at	Os06g0239200	Conserved hypothetical protein	8.29964	8.12352
	Os.12411.1.S1_at	Os09g0480600	Hypothetical protein	7.27311	9.4836
	Os.17392.1.S1_at	Os04g0379400	Conserved hypothetical protein	7.05772	4.69742
	Os.46418.1.S1_at	Os10g0535800	Protein of unknown function Cys-rich family protein	7.02252	11.8857
	Os.47959.1.S1_at	Os02g0212500	Conserved hypothetical protein	6.78426	15.8735
	Os.1182.1.S1_x_at	Os01g0121600	Conserved hypothetical protein	6.51698	14.3056
	Os.36901.1.S1_at	Os01g0794100	Conserved hypothetical protein	6.15126	7.46738
	Os.35073.1.S1_x_at	Os07g0289600	Hypothetical protein	5.99835	5.01565
	Os.32488.1.S1_at	Os07g0413800	Conserved hypothetical protein	5.95304
	Os.11666.1.S1_at	Os09g0532000	Conserved hypothetical protein	5.86405	17.1223
	Os.54261.1.S1_at	Os07g0272400	Protein of unknown function DUF500 family protein	5.76949	7.51811
	Os.9739.1.S1_at	Os04g0142400	Conserved hypothetical protein	5.69945	6.74152
	Os.57134.1.S1_at	Os02g0612200	Conserved hypothetical protein	5.64354	13.6712
	Os.9107.2.S1_x_at	Os09g0444900	Protein of unknown function DUF716 family protein	5.5403	16.119
	Os.52147.1.S1_at	Os11g0502700	Conserved hypothetical protein	5.16777	9.96702
	Os.12326.1.S1_s_at	Os07g0613000	Hypothetical protein	5.06875	11.2138
	OsAffx.26329.1.S1_at	Os04g0423700	Conserved hypothetical protein	5.03491	6.8403
	OsAffx.22100.1.S1_x_at	Os01g0220400	Hypothetical protein	4.96537	6.73765
	Os.9581.1.S1_a_at	Os06g0329200	Conserved hypothetical protein	4.86185	4.07804
	Os.10839.1.S1_at	Os03g0270000	Protein of unknown function DUF296 domain containing protein	4.81655	15.6721
	Os.10531.1.S1_at	Os08g0182400 /// Os08g0185300	Conserved hypothetical protein	4.80943	8.95512
	Os.32596.3.S1_x_at	Os01g0944100	Conserved hypothetical protein	4.80295	5.11664
	Os.35704.1.S1_at	Os01g0824800	Conserved hypothetical protein	4.63355	6.66692
	OsAffx.14635.1.S1_x_at	Os05g0202500	Conserved hypothetical protein	4.54453
	Os.21854.2.S1_x_at	Os06g0483500	Hypothetical protein	4.40377
	Os.5469.1.S1_at	Os05g0456900	Conserved hypothetical protein	4.40088	13.6261
	Os.19137.1.S1_at	Os01g0847300	Protein of unknown function DUF588 family protein	4.17547	8.33577
	Os.27647.2.S1_x_at	Os07g0167500	Conserved hypothetical protein	4.10208	4.76382
	Os.10750.1.S1_at	Os07g0189800	Conserved hypothetical protein	3.96637
	Os.27723.1.S1_a_at	Os07g0248800	Conserved hypothetical protein	3.76743	3.85135
	Os.18483.1.S1_at	Os02g0592200	Conserved hypothetical protein	3.75032	4.42849
	Os.20548.1.S1_at	Os04g0606200	Conserved hypothetical protein	3.6824
	Os.47743.1.S1_at	Os07g0167700	Conserved hypothetical protein	3.53114	3.8396
	Os.34167.2.S1_at	Os01g0367400	Conserved hypothetical protein	3.26285	4.85342
	Os.36566.1.S1_s_at	Os01g0238200	Conserved hypothetical protein	0.300448	0.19407
	Os.36566.1.S1_at	Os01g0238200	Conserved hypothetical protein	0.279051	0.170722
	OsAffx.14198.1.S1_at	Os04g0467950	Conserved hypothetical protein	0.273066	0.185367
	Os.35273.1.S1_at	Os07g0475000	Conserved hypothetical protein	0.272063	0.125683
	Os.25164.1.A1_at	Os02g0530900	Conserved hypothetical protein	0.261184	0.239062
	OsAffx.15686.1.S1_at	Os06g0503600	Conserved hypothetical protein	0.256619
	Os.16593.1.S1_at	Os11g0220201	Hypothetical protein	0.24136	0.121219
	OsAffx.3970.1.S1_at	Os04g0387000	Hypothetical protein	0.240147	0.0923723
	Os.46941.1.S1_s_at	Os06g0698748	Conserved hypothetical protein	0.230916	0.184511
	Os.52821.1.S1_at	Os11g0581900	Protein of unknown function UPF0005 family protein	0.230789	0.0852762
	Os.15994.1.S1_at	Os07g0485600	Conserved hypothetical protein	0.196675	0.207936
	Os.56280.1.S1_at	Os02g0160800	Conserved hypothetical protein	0.195341
	Os.37909.1.S1_at	Os05g0344200	Conserved hypothetical protein	0.180954
	Os.23095.1.S1_at	Os07g0197400	Hypothetical gene	0.161769	0.151902
	Os.22621.1.S1_at	Os12g0221400	Conserved hypothetical protein	0.16148	0.135152
	Os.27305.1.S2_at	Os09g0520000	Hypothetical protein	0.156934	0.126823
	Os.6764.2.S1_at	Os04g0635400	Conserved hypothetical protein	0.153732	0.103195
	Os.7085.2.S1_x_at	Os07g0674100	Hypothetical conserved gene	0.150905	0.0454354
	Os.5246.1.S1_at	Os06g0471100	Protein of unknown function DUF159 family protein	0.145725	0.169095
	OsAffx.16098.1.S1_at	Os07g0149300	Conserved hypothetical protein	0.144829	0.156846
	Os.37603.1.S1_at	Os01g0854000	Conserved hypothetical protein	0.136649	0.03671
	Os.12606.1.S1_at	Os06g0480500	Non-protein coding transcript	0.135721	0.0568807
	Os.54443.1.S1_at	Os07g0618000	Conserved hypothetical protein	0.128393	0.0686864
	Os.31993.1.S1_at	Os07g0238800	Protein of unknown function DUF1723 domain containing protein	0.106195	0.119728
	Os.27530.1.S1_at	Os11g0689800	Conserved hypothetical protein	0.102458
	OsAffx.4953.1.S1_at	Os06g0480500	Non-protein coding transcript	0.0763927	0.0235184
	Os.26542.1.A1_at	LOC_Os07g23980.1	retrotransposon protein	0.0676078
	Os.52381.1.S1_at	Os06g0295900	Hypothetical conserved gene	0.0621305	0.0664941
	Os.9329.1.S1_at	Os02g0545700	Hypothetical protein	0.0372173
