# Supplementary material for: Transcriptome profiling of the spl5 mutant reveals that SPL5 has a negative role in the biosynthesis of serotonin for rice disease resistance
Source: Rice (N Y). 2015 May 30;8:18. doi: 10.1186/s12284-015-0052-7 (PMC4449350; doi:10.1186/s12284-015-0052-7)
Supplement: Additional file 2: Table S2. — Differentially expressed genes between spl5-ML with WT (FC ≥ 3.0). [file 12284_2015_52_MOESM2_ESM.xlsx]

## Sheet: spl5-ML&WT
Differentially expressed genes between spl5-ML with WT (FC ≥ 3.0)
Functional classification	a Probe_Set_ID	b Accession	c Annotation	d FC(spl5-FL/WT）	e FC(spl5-ML/WT）
Defense response	Os.40417.1.A1_at	Os07g0251200	Harpin-induced 1 domain containing protein	22.039	25.3432
	Os.32630.1.S1_at	Os10g0464000	Hypersensitive-induced response protein	17.7961	44.4838
	Os.27926.1.A1_s_at	Os07g0683600	Ricin B-related lectin domain containing protein	12.1878	21.3842
	OsAffx.19104.1.S1_at	Os11g0514500	Leucine-rich repeat-containing extracellular glycoprotein precursor	11.755	13.4437
	Os.25266.1.S1_at	Os01g0944900	Beta-1,3-glucanase precursor	8.74802	15.8806
	Os.17479.1.S1_at	Os01g0687400	Chitinase	8.50122	11.1594
	Os.50598.1.S1_at	Os12g0127200	Harpin-induced 1 domain containing protein	8.23006	9.82885
	Os.49917.1.S1_at	Os04g0349700	Leucine-rich repeat, typical subtype containing protein	7.80282	4.07764
	Os.53117.1.S1_x_at	Os12g0478100	GRAM domain containing protein	7.15923	15.6599
	Os.26079.1.S1_at	Os02g0739400	Avr9/Cf-9 rapidly elicited protein 231 precursor	6.56919	7.9696
	Os.49329.1.S1_at	Os02g0562600	Mlo-related protein family protein	6.32173	8.20331
	Os.10384.1.S1_at	Os03g0207400	Protein phosphatase 2C-like	5.6657	6.57722
	Os.35386.1.S1_at	Os04g0630900	Anthocyanidin reductase	5.58925	11.3573
	Os.10510.1.S1_at	Os03g0122300	Flavanone 3-hydroxylase-like protein	4.47408	10.473
	Os.13555.1.S1_at	Os06g0136000	Hypersensitive-induced reaction protein 4	3.38008	6.28127
	Os.49225.1.S2_at	Os08g0539700	Disease resistance protein family protein	0.225155	0.122549
	Os.41637.1.S1_at	Os01g0695700	Multidrug resistance protein 1 homolog	0.199981	0.0505623
	Os.7947.1.S1_a_at	Os05g0375400	Beta-glucanase precursor	0.102465	0.135752
	Os.17892.1.S1_at	Os04g0685400	Harpin-induced 1 domain containing protein		9.60705
	Os.18302.1.S1_at	Os01g0163000	Leucine rich repeat, N-terminal domain containing protein		9.47623
	OsAffx.12740.1.S1_s_at	Os03g0149200	HR-like lesion-inducer family protein		8.59686
	Os.11313.1.S1_at	Os03g0300400	Pathogen-related protein		7.21264
	Os.7901.1.S1_at	Os04g0685300	Harpin-induced 1 domain containing protein		7.03373
	Os.12119.1.S1_at	Os01g0864500	Harpin-induced 1 domain containing protein		6.79247
	Os.26151.1.S1_s_at	Os01g0872500	TGF-beta receptor, type I/II extracellular region family protein		5.07801
	Os.7499.1.S1_at	Os07g0107300	Plant disease resistance response protein family protein		5.00658
	Os.12241.1.S1_at	Os03g0244200	Thaumatin-like protein		4.79393
	Os.15498.1.S1_at	Os10g0163040	Blast resistance protein		4.79175
	Os.55637.1.S1_at	Os05g0526700	Harpin-induced 1 domain containing protein		4.67793
	Os.6176.1.S1_at	Os08g0547100	6-phosphogluconolactonase domain containing protein		4.60451
	Os.52791.1.S1_at	Os09g0572900	Dynamin-related protein 1E		4.56681
	Os.20289.1.S1_at	Os11g0592100	Barwin		4.31773
	Os.34372.1.S1_at	Os06g0698300	Protein phosphatase 2C family protein		4.22667
	Os.3095.1.S1_at	Os10g0544900	Protein phosphatase 2C-like protein		4.19302
	Os.17014.1.S1_s_at	Os04g0630800	Anthocyanidin reductase		4.15246
	Os.47765.1.S1_at	Os05g0528000	RbohAOsp		4.14149
	Os.34673.1.S1_at	Os05g0410900	TGF-beta receptor, type I/II extracellular region family protein		0.293169
	Os.17250.1.S1_at	Os10g0469900	TGF-beta receptor, type I/II extracellular region family protein		0.244036
	Os.32267.1.S1_at	Os01g0769700	Resistance protein candidate		0.231058
	Os.27755.1.S1_at	Os07g0539900	Beta-1,3-glucanase-like protein		0.217343
	Os.5408.1.S1_at	Os01g0164600	Protein phosphatase 2C-like domain containing protein		0.213162
	Os.14368.1.S1_at	Os08g0382400	Peptidyl-prolyl cis-trans isomerase, cyclophilin type domain containing protein		0.173014
	Os.4160.1.S1_at	Os05g0495900	Beta-1,3-glucanase precursor		0.132335
	Os.52264.1.S1_at	Os05g0317900	Resistance protein candidate		0.105182
	Os.17108.1.S1_at	Os12g0569500	Thaumatin, pathogenesis-related family protein		0.0794629
Oxidation-reduction process	Os.7095.1.S1_at	Os04g0581100	Isopenicillin N synthase family protein	14.6268	15.5387
	Os.9427.1.S1_at	Os10g0139700	Cytochrome P450 family protein	7.53408	9.87276
	Os.4169.1.S1_at	Os07g0665200	Superoxide dismutase [Cu-Zn] 2	7.33023	7.76397
	Os.6150.1.S1_s_at	Os03g0405900	Thioredoxin-like domain containing protein	7.12773	10.7993
	Os.17571.1.S1_at	Os02g0571900	Cytochrome P450 family protein	6.48676	13.3152
	Os.773.1.S1_s_at	Os01g0627900	Cytochrome P450 monooxygenase CYP72A5	5.98486	9.69013
	Os.5360.2.S1_at	Os09g0438000	RbohAOsp	5.1945	5.67873
	Os.26502.1.S1_a_at	Os04g0434800	APX7	4.67275	7.7146
	Os.15894.1.A2_at	Os01g0962700	Peroxidase 12 precursor	4.57838	4.20725
	Os.170.3.S1_at	Os01g0860601	Ferredoxin, root R-B1	4.44186	9.28036
	Os.17111.2.S1_x_at	Os04g0573900	Cytochrome P450-like protein	4.32063	6.07403
	Os.32498.1.S1_at	Os08g0158200	FAD linked oxidase, N-terminal domain containing protein	3.8312	5.34463
	Os.24834.1.S1_at	Os09g0548400	Adrenodoxin reductase family protein	0.288821	0.122725
	Os.17180.1.S1_at	Os08g0547300	Cytochrome P450 78A1	0.272459	0.0723645
	Os.24385.2.S1_at	Os10g0343900	Thioredoxin fold domain containing protein	0.221409	0.23134
	Os.33604.1.S1_a_at	Os07g0518500	Cytochrome P450 family protein	0.19793	0.232922
	Os.35752.2.S1_x_at	Os07g0116900	NADH ubiquinone oxidoreductase, 20 kDa subunit domain containing protein	0.0429869	0.0375607
	Os.11303.1.S1_at	Os01g0950300	Glutathione S-transferase GST 29		8.76174
	Os.16582.1.S1_at	Os07g0621600	Cytochrome oxidase c, subunit VIb family protein		7.12447
	Os.16891.1.S1_at	Os03g0153900	Aromatic-ring hydroxylase family protein		6.35758
	Os.28823.1.S1_at	Os01g0558100	Glutathione S-transferase TSI-1		6.31709
	Os.7674.1.S1_at	Os06g0294600	Cytochrome P450 family protein		5.98492
	Os.55600.1.S1_at	Os04g0167800	Chalcone reductase homologue		5.47441
	Os.16121.1.S1_at	Os01g0327400	Peroxidase		5.24435
	Os.28515.1.S1_at	Os03g0594100	Cytochrome P450 family protein		4.99818
	Os.51814.1.S1_at	Os06g0651100	NADPH HC toxin reductase		4.90045
	OsAffx.2362.1.S1_at	Os01g0804200	Cytochrome P450 family protein		4.84452
	Os.16786.1.S1_at	Os02g0185300	Cytochrome P450 family protein		4.7943
	Os.27067.2.A1_at	Os08g0114300	Plant-specific FAD-dependent oxidoreductase family protein		4.43913
	Os.53296.1.S1_at	Os04g0178400	Cytochrome P450 CYP99A1		4.33632
	Os.38022.1.S1_at	Os01g0692000	Glutathione S-transferase GST 26		4.08596
	Os.9313.1.S1_at	Os06g0625500	Thioredoxin peroxidase		4.03806
	Os.186.1.S1_at	Os03g0351500	Superoxide dismutase [Cu-Zn] 1		3.70637
	Os.26839.1.S1_at	Os04g0464200	Betaine-aldehyde dehydrogenase		3.67617
	Os.18101.1.S1_at	Os04g0692800	FAD dependent oxidoreductase family protein		3.59651
	Os.6011.1.S1_at	Os10g0317900	Flavonoid 3'-monooxygenase		3.50412
	Os.20589.1.S1_at	Os01g0602200	Cytochrome P450 monooxygenase CYP72A5		3.43499
	Os.3455.1.S1_at	Os01g0612200	Cytochrome c oxidase, subunit Vb family protein		3.26831
	Os.24901.1.A1_at	Os01g0581300	Lycopene epsilon-cyclase		0.313549
	Os.16966.1.S1_at	Os11g0242400	Rieske [2Fe-2S] region domain containing protein		0.298816
	OsAffx.14459.1.S1_at	Os04g0676100	Thioredoxin X		0.296116
	Os.9690.1.S1_at	Os06g0255000	2OG-Fe(II) oxygenase domain containing protein		0.284955
	Os.45018.1.S1_x_at	Os03g0371300	Cytochrome P450 CYP709E4		0.27591
	Os.5986.1.S1_at	Os08g0558200	Glutathione S-transferase, N-terminal domain containing protein		0.259123
	Os.10360.1.S1_at	Os10g0525000	Cytochrome P450 family protein		0.258918
	Os.14444.1.S1_at	Os10g0530400	Glutathione-S-transferase Cla47		0.256183
	Os.48084.1.S1_at	Os02g0767900	Glutaredoxin 2 family protein		0.253596
	Os.52278.1.S1_s_at	Os07g0476900	Thioredoxin domain 2 containing protein		0.252322
	Os.46288.1.A1_x_at	Os12g0188700	Thioredoxin		0.251514
	Os.28290.1.S1_at	Os02g0704000	Carotenoid oxygenase family protein		0.23998
	Os.23206.1.S1_at	Os12g0139300	Cytochrome P450 90A1		0.233902
	Os.5188.2.S1_x_at	Os08g0323400	Rubredoxin		0.22934
	Os.20969.1.S1_at	Os03g0231800	Squalene monooxygenase 1		0.228295
	OsAffx.32221.1.A1_s_at	LOC_Os04g16732.1	NADPH-dependent oxidoreductase		0.218845
	Os.53958.1.S1_at	Os05g0101600	Cytochrome P450 family protein		0.216222
	Os.9775.1.S1_at	Os10g0530500	Glutathione-S-transferase Cla47		0.212724
	Os.51753.1.A1_at	Os12g0538700	AT.I.24-1 protein		0.211511
	Os.47301.1.A1_at	Os04g0539000	Lambda integrase-like, N-terminal domain containing protein		0.198823
	Os.13014.1.S1_a_at	Os10g0525400	Glutathione S-transferase GSTU31		0.182375
	Os.57547.1.S1_at	Os07g0677500	Peroxidase precursor		0.177427
	Os.8012.1.S1_at	Os08g0101700	Cytochrome b561		0.165162
	Os.8112.1.S1_at	Os07g0142900	Aldo/keto reductase family protein		0.158599
	Os.35708.1.S1_at	Os07g0626800	Amine oxidase domain containing protein		0.140058
	Os.5404.3.S1_a_at	Os01g0835500	Respiratory burst oxidase protein		0.138906
	Os.536.1.S1_at	Os01g0151700	Short-chain dehydrogenase Tic32		0.138013
	OsAffx.32235.1.S1_x_at	LOC_Os06g46435.1	NADPH-dependent oxidoreductase		0.130015
	OsAffx.32222.1.S1_at	LOC_Os10g21418.1	NADPH-dependent oxidoreductase		0.129065
	Os.31088.1.S1_at	Os01g0368900	GLUTAREDOXIN		0.0685818
Response to stress	Os.18381.1.S1_at	Os04g0266900	Bacterial transketolase family protein	7.58241	15.7443
	Os.15175.1.S1_at	Os04g0379600	Nitrate-induced NOI family protein	6.00872	7.99544
	Os.27176.1.S1_at	Os09g0456800	Heat stress transcription factor Spl7	5.68311	7.33075
	Os.2884.1.S1_at	Os10g0553300	Trehalose-6-phosphate phosphatase	3.26986	4.0281
	Os.7705.1.S1_at	Os04g0635500	Wound induced protein	0.261825	0.228265
	Os.37773.1.S1_x_at	Os03g0267000	Low molecular mass heat shock protein Oshsp18.0		17.1956
	Os.7535.1.S1_at	Os01g0511100	Universal stress protein		8.63492
	Os.13968.2.S1_a_at	Os05g0138300	Hydrophobic protein LTI6B		7.89819
	Os.12244.1.S1_at	Os03g0266300	Class I low-molecular-weight heat shock protein 17.9		7.2112
	Os.16068.3.S1_at	Os02g0707900	Universal stress protein (Usp) family protein		4.80491
	Os.39973.1.S1_s_at	Os03g0820500	WCOR719		4.68667
	Os.22731.1.S1_at	Os03g0266900	Low molecular mass heat shock protein Oshsp17.3		4.56248
	Os.53199.1.S1_at	Os01g0174300	NADH:cytochrome b5 reductase (CBR) family protein		4.22915
	Os.10853.1.S1_at	Os02g0612900	Temperature stress-induced lipocalin		4.1758
	Os.12212.1.S1_at	Os05g0107900	Drought induced 19 family protein		0.310443
	Os.40021.1.S1_a_at	Os03g0161900	Heat shock factor 1		0.259287
	Os.16968.1.S1_at	Os03g0131900	Chromo domain containing protein		0.228624
	Os.48075.1.S1_at	Os03g0844900	RNA binding S1 domain containing protein		0.202503
	Os.49658.1.S1_at	Os05g0534400	Calcineurin B-like protein 4		0.194373
Cellular amino acid metabolic process	Os.50903.1.S1_at	Os09g0255400	Indole-3-glycerol phosphate synthase	13.7578	8.78723
	OsAffx.5702.1.S1_s_at	Os08g0140500	Tryptophan decarboxylase	10.1898	9.24569
	Os.2881.1.S1_at	Os10g0550900	Proline dehydrogenase domain containing protein	5.69761	6.76177
	Os.32503.1.S1_x_at	Os07g0182100	Tryptophan synthase alpha chain	5.22155	4.48788
	Os.11814.1.S1_at	Os03g0718000	Anthranilate synthase beta chain	3.63696	5.0994
	Os.1460.3.S1_x_at	Os01g0157900	Protein of unknown function Cys-rich family protein	3.58417	5.24608
	Os.27638.1.S1_at	Os05g0555600	NADH dependent Glutamate Synthase precursor	0.194924	0.185096
	Os.11327.1.S1_at	Os03g0291500	Asparagine synthase domain containing protein		7.10916
	Os.10150.1.S1_at	Os03g0231600	Branched-chain-amino-acid aminotransferase 3		5.83542
	Os.35335.1.A1_s_at	Os04g0640600	Shikimate kinase domain containing protein		5.57664
	Os.10155.1.S1_at	Os05g0111200	Amino acid selective channel protein		4.37498
	Os.3350.1.S2_a_at	Os10g0390500	Alanine aminotransferase		4.04025
	Os.12738.1.S2_a_at	Os01g0681900	NADH dependent Glutamate Synthase precursor		3.99348
	Os.18830.1.S2_at	Os03g0643300	AER123Wp		3.98543
	Os.7102.1.S1_at	Os03g0747800	Cysteine synthase		3.33459
	Os.9748.1.S1_at	Os08g0139000	RNA-binding glycine rich protein		3.27484
	Os.27749.1.S1_at	Os01g0693800	Threonine synthase		0.272028
	Os.15204.2.S1_x_at	Os07g0691200	D-alanine--D-alanine ligase B		0.24973
	Os.15197.1.S1_at	Os03g0726200	Hydroxyproline-rich glycoprotein DZ-HRGP precursor		0.225278
	Os.50753.1.S1_at	Os12g0233300	Histidine triad (HIT) protein family protein		0.155927
	Os.18649.1.A1_s_at	Os03g0431200	Amino-acid N-acetyltransferase (ArgA) family protein		0.132877
Cellular cell wall/membrance organization	Os.26822.1.S1_at	Os04g0429600	CSLH1	11.2924	15.9719
	Os.8118.1.S1_at	Os07g0448100	Plasma membrane integral protein ZmPIP2-6	10.7647	12.8643
	Os.13565.1.A1_at	Os05g0526400	Reticulon family protein	6.28281	9.43497
	Os.6405.1.S2_at	Os09g0379900	Beta-glucan binding protein	4.20712	6.48499
	Os.20262.1.S1_at	Os05g0123100	Glycosyl transferase, family 43 protein		0.281767
	Os.17804.2.S1_x_at	Os07g0172900	Integral membrane protein		0.268379
	Os.13534.1.S1_at	Os06g0658900	Probable homogentisate phytyltransferase 1		0.239676
	Os.23303.1.A1_at	Os03g0377700	Cellulose synthase-like A5		0.211355
	Os.27659.1.S1_x_at	Os01g0179800	TMS membrane protein/tumour differentially expressed protein family protein		0.1059
Hormone-mediated signaling pathway	Os.15942.5.S1_x_at	Os04g0423400	ABA/WDS induced protein family protein	37.9698	27.6513
	Os.27963.1.A1_at	Os01g0959100	Abscisic stress ripening protein 1	21.8863	56.7665
	Os.27751.1.S1_at	Os02g0571100	Ent-copalyl diphosphate synthase	9.41918	9.88718
	Os.7687.1.S1_at	Os06g0335500	AUX/IAA protein family protein	6.39672	5.92158
	Os.11046.1.S1_at	Os06g0592500	Ethylene-responsive transcriptional coactivator		11.0349
	Os.22413.1.S1_at	Os03g0805400	Acid phosphatase/vanadium-dependent haloperoxidase family protein		4.62262
	Os.54299.1.S1_at	Os06g0211200	Abscisic acid responsive elements-binding factor		4.35631
	Os.8977.1.S1_at	Os06g0714300	Auxin responsive SAUR protein family protein		4.17948
	Os.8622.1.S1_at	Os07g0182400	AUX/IAA protein family protein		0.284885
	Os.17070.1.S1_at	Os04g0442000	Auxin response factor 2		0.234359
	Os.8585.1.S1_at	Os03g0742900	Aux /IAA protein		0.225286
	Os.9020.1.S1_at	Os05g0349200	AMP deaminase 1		0.217232
	OsAffx.11838.1.S1_at	Os01g0963600	ABA/WDS induced protein family protein		0.211504
	Os.50470.1.S1_at	Os01g0940000	FAD linked oxidase, N-terminal domain containing protein		0.18629
	Os.17449.1.A1_at	Os01g0919800	Efflux carrier of polar auxin transport		0.166537
	Os.27393.1.S1_a_at	Os05g0137200	P-glycoprotein ABCB5		0.126903
	Os.19952.1.S1_at	Os01g0190300	Auxin-responsive protein IAA26		0.120788
	OsAffx.27093.1.S1_at	Os05g0374200	Cytokinin dehydrogenase 1 precursor		0.0971722
Fatty acid biosynthetic process	Os.10861.1.S1_at	Os11g0183900	Aspartic proteinase Asp1 precursor	7.87654	9.84895
	Os.54869.1.S1_at	Os06g0694200	Lipolytic enzyme, G-D-S-L family protein	4.85048	6.54378
	Os.22819.1.S1_at	Os08g0475400	Esterase/lipase/thioesterase domain containing protein	4.40139	5.7753
	Os.13741.1.S1_s_at	Os01g0663400	Aspartic proteinase oryzasin 1 precursor	4.16845	5.74909
	Os.34438.1.S1_x_at	Os07g0586100	Esterase precursor	4.03608	4.80588
	Os.9511.1.S1_at	Os03g0603600	Glycerophosphoryl diester phosphodiesterase family protein	3.79123	6.1136
	Os.46633.1.A1_at	Os10g0533500	Beta-ring hydroxylase	0.152955	0.0356366
	Os.11393.1.S2_at	Os06g0686400	Plant lipid transfer protein/Par allergen family protein		7.36353
	Os.11724.2.S1_s_at	Os06g0354700	Esterase/lipase/thioesterase domain containing protein		7.29958
	Os.6664.1.S1_at	Os05g0550300	Lipid transfer protein		5.7135
	Os.7513.1.S1_at	Os11g0605500	Acyl-CoA dehydrogenase, middle and N-terminal domain containing protein		4.46624
	Os.7905.1.S1_at	Os01g0214200	Lipolytic enzyme, G-D-S-L family protein		4.28763
	Os.57486.1.S1_x_at	Os04g0379900	Acyl-[acyl-carrier-protein] desaturase		3.53585
	Os.8382.1.S1_s_at	Os02g0647900	Fatty aldehyde dehydrogenase 1		0.249847
	Os.7985.1.S1_at	Os03g0290300	W-3 fatty acid desaturase		0.22345
	Os.4604.1.S1_at	Os03g0261100	Phospholipase A2 family protein		0.221023
	Os.27673.1.S1_at	Os03g0252100	Esterase/lipase/thioesterase domain containing protein		0.194223
	Os.12029.1.S1_a_at	Os06g0157000	Lipolytic enzyme, G-D-S-L family protein		0.191978
	Os.49146.1.S1_at	Os05g0590300	Esterase/lipase/thioesterase domain containing protein		0.188447
	Os.19771.1.S1_at	Os01g0710700	Lipase, class 3 family protein		0.175235
	Os.8569.1.S1_at	Os04g0578400	Beta-ring hydroxylase		0.151953
	Os.17002.1.S1_at	Os01g0362100	Esterase/lipase/thioesterase domain containing protein		0.122711
Development	Os.23151.1.S1_at	Os01g0237500	NmrA-like family protein	6.33412	11.1186
	Os.2211.1.S1_at	Os08g0189600	Germin-like protein precursor	5.2653	4.76223
	Os.2698.3.S1_x_at	Os01g0812000	GAMyb protein	3.26735	4.16387
	Os.8113.1.S1_at	Os01g0180000	Pistil-specific extensin-like protein family protein		13.605
	Os.18257.1.S1_at	Os07g0209100	Seed imbibition protein		8.83201
	Os.8637.1.S1_at	Os11g0199700	Seed protein B32E		6.02494
	Os.14920.1.S1_s_at	Os04g0481100	Seed imbibition protein		3.9459
	Os.10941.1.S1_at	Os03g0215400	Box protein (MADS box protein MADS1)		0.274741
	OsAffx.4171.1.S1_s_at	Os04g0628900	Cyclin-P1-1		0.25823
	Os.17921.1.S1_at	Os05g0548900	Phosphoethanolamine methyltransferase		0.254142
	Os.47947.1.A1_at	Os08g0479300	Cyclin-like domain containing protein		0.202672
	Os.38421.1.S1_at	Os01g0784700	Curculin-like (mannose-binding) lectin domain containing protein		0.150565
	Os.15230.1.S1_at	Os06g0157500	CiFT protein		0.121614
	Os.52678.1.S1_at	Os04g0488400	FLOWERING LOCUS T protein		0.113299
	Os.13026.1.S1_at	Os06g0157700	SP3D		0.0980844
Carbohydrate metabolic process	Os.48061.1.A1_x_at	Os06g0289900	UDP-glucuronosyl/UDP-glucosyltransferase family protein	15.7646	4.37498
	Os.8901.1.S1_at	Os02g0327000	C2 domain containing protein	6.98758	11.3766
	Os.10654.1.S1_s_at	Os09g0571200	C2 domain containing protein	4.68321	7.08261
	Os.551.1.S1_at	Os01g0176200	UDP-glucuronosyl/UDP-glucosyltransferase family protein	3.67359	6.55952
	Os.16323.1.S1_at	Os07g0447800	Phosphoglucomutase/phosphomannomutase family protein	0.3118	0.310315
	Os.25677.1.S1_at	Os03g0401300	Sucrose synthase 2		6.9468
	Os.17509.1.S1_at	Os02g0738600	CEL5=CELLULASE 5		5.40643
	Os.1981.1.S1_at	Os01g0118000	Fructose-bisphosphate aldolase		5.23681
	Os.7272.1.S1_at	Os10g0155500	Aldose 1-epimerase-like protein		4.59301
	Os.10131.1.S1_a_at	Os05g0595100	UDPglucose 4-epimerase-like protein		4.41063
	Os.10315.1.S1_at	Os11g0441500	UDP-glucuronosyl/UDP-glucosyltransferase family protein		4.31998
	Os.38485.1.S1_at	Os03g0386500	Trehalose-6-phosphate phosphatase		4.25873
	Os.8518.1.S1_at	Os04g0682300	Phosphomannomutase 2		4.09423
	Os.4078.1.S1_at	Os08g0187800	Glucose-6-phosphate/phosphate-translocator precursor		4.04607
	Os.23971.1.S1_a_at	Os01g0242600	C2 calcium/lipid-binding region, CaLB domain containing protein		3.9526
	Os.18678.1.S1_at	Os09g0376800	Trehalose-6-phosphate synthase		3.6402
	Os.15761.1.S1_at	Os03g0194100	C2 calcium/lipid-binding region, CaLB domain containing protein		3.59472
	Os.39963.1.S1_at	Os04g0531750	Glucose/ribitol dehydrogenase family protein		0.296628
	Os.20397.1.S1_a_at	Os03g0735000	Glucose-1-phosphate adenylyltransferase large subunit 2		0.275142
	Os.21318.1.S1_at	Os06g0136600	Enolase 1		0.24343
	Os.20940.1.S1_at	Os03g0412800	Glucose-6-phosphate dehydrogenase precursor		0.242149
	Os.34300.3.S1_x_at	Os03g0781400	Ribose 5-phosphate isomerase family protein		0.236982
	Os.52354.1.S1_at	Os03g0158300	Galactose mutarotase-like domain containing protein		0.23668
	Os.10635.1.S1_s_at	Os04g0608100	Galactokinase family protein		0.222001
	Os.12725.1.S1_at	Os06g0160700	Starch synthase I		0.211121
	Os.13018.1.S1_a_at	Os02g0744700	Starch synthase isoform zSTSII-2		0.205426
	Os.52310.1.S1_at	Os02g0755500	UDP-glycosyltransferase 85A8		0.204268
	Os.8241.1.S1_at	Os04g0306400	Ribose 5-phosphate isomerase family protein		0.193119
	Os.17494.2.S1_at	Os06g0476200	Phosphoglucomutase precursor		0.189113
	Os.8045.1.S1_at	Os01g0179600	UDP-glucuronosyl/UDP-glucosyltransferase family protein		0.157007
	OsAffx.12389.1.S1_at	Os02g0589400	UDP-glucuronosyl/UDP-glucosyltransferase family protein		0.155729
	Os.32721.1.S1_at	Os01g0734600	UDP-glucuronosyl/UDP-glucosyltransferase family protein		0.109655
	Os.2416.1.S1_a_at	Os01g0940700	Glucan endo-1,3-beta-glucosidase GII precursor		0.101349
	Os.4159.1.S1_at	Os01g0713200	Beta-glucanase		0.0835055
Transport	Os.11252.1.S1_at	Os02g0582600	Heavy metal transport/detoxification protein domain containing protein	8.02549	15.8806
	Os.38984.1.S1_at	Os01g0337500	H+-pyrophosphatase	5.9579	10.0743
	OsAffx.32186.1.S1_at	Os12g0639800	Vesicle-associated membrane protein 722 (AtVAMP722) (Synaptobrevin- related protein 1)	5.90498	9.91665
	Os.53852.1.S1_at	Os04g0209200	Glutathione-conjugate transporter AtMRP4	5.81521	9.43253
	Os.46160.2.S1_x_at	Os10g0444700	Phosphate transporter 6	4.10249	5.3314
	Os.9217.1.S1_at	Os05g0564400	GTP-binding protein	3.52735	4.67667
	Os.16958.1.S1_at	Os07g0180700	Major facilitator superfamily antiporter	0.238978	0.265248
	Os.15412.1.S1_x_at	Os01g0894100	Transposase	0.129144	0.0775494
	Os.52648.1.S1_at	Os04g0435100	Amino acid/polyamine transporter I family protein		8.47352
	Os.7053.1.S1_at	Os01g0874700	contains InterPro domain		6.13625
	Os.18952.1.S1_at	Os06g0168500	Syntaxin-like protein		5.65942
	Os.9861.1.S1_at	Os03g0265300	Mitochondrial substrate carrier family protein		5.1584
	Os.8185.1.S1_s_at	Os04g0529800	Sugar transporter family protein		4.53348
	Os.25128.1.S1_at	Os02g0191300	Amino acid transporter-like protein		4.35241
	Os.8885.1.S1_at	Os11g0703400	Snf7 family protein		4.29471
	Os.17662.1.S1_at	Os07g0231400	Amino acid/polyamine transporter II family protein		4.06106
	Os.6073.1.S1_at	Os03g0582200	SCAMP family protein		3.90481
	Os.18958.1.S1_at	Os06g0706400	Peptide transporter PTR2-B		3.64177
	Os.18433.1.S1_s_at	Os05g0513200	NLI interacting factor domain containing protein		3.54642
	Os.52960.1.S1_x_at	Os03g0375300	Amino acid/polyamine transporter I family protein		0.267413
	Os.7802.1.S1_at	Os04g0652400	Sulphate transporter protein		0.262701
	Os.11670.1.S1_at	Os11g0432400	2-oxoglutarate/malate translocator		0.254767
	Os.5210.1.S1_at	Os08g0503700	Sodium/sulphate symporter family protein		0.254508
	Os.8272.1.S1_s_at	Os06g0145800	contains InterPro domain		0.244482
	Os.5974.1.A1_at	Os09g0470000	Plastidic general dicarboxylate transporter		0.238497
	Os.26932.1.S1_at	Os07g0559700	Monosaccharide transporter 3		0.227647
	Os.10120.2.S1_at	Os11g0116200	Nonspecific lipid-transfer protein 1 (LTP 1)		0.225646
	Os.2759.1.S1_s_at	Os10g0573700	Mitochondrial carnitine/acylcarnitine arrier-like protein		0.192431
	Os.53475.1.A1_at	Os12g0170200	Bile acid:sodium symporter family protein		0.186175
	Os.27591.1.A1_at	Os04g0201500	Amino acid/polyamine transporter II family protein		0.179244
	Os.9626.1.S1_at	Os08g0562800	Multi antimicrobial extrusion protein MatE family protein		0.176105
	Os.12703.1.S1_at	Os03g0197100	Sugar transporter protein		0.154837
	Os.34767.2.S1_s_at	Os03g0226400	Cation diffusion facilitator 8		0.136432
	Os.45923.1.S1_at	Os01g0556700	Dicarboxylate transporter		0.134997
	Os.27613.1.A1_at	Os05g0170900	Phosphoenolpyruvate/phosphate translocator		0.123471
	Os.34273.1.S1_at	Os01g0945300	Amino acid/polyamine transporter I family protein		0.101211
	Os.18232.1.S1_at	Os02g0695800	Oligopeptide transporter 7		0.080991
	OsAffx.9883.1.S1_x_at	Os01g0232000	Major intrinsic protein family protein		0.0750769
ATP biosynthetic process	Os.2081.1.S1_at	Os01g0297200	AAA ATPase domain containing protein	5.36332	7.83764
	Os.54109.1.S1_at	Os03g0584400	AAA ATPase domain containing protein	5.26004	9.25077
	OsAffx.28169.1.S1_at	Os06g0697600	AAA ATPase domain containing protein	5.1447	8.30417
	Os.54166.1.S1_at	Os04g0538800	Kinesin heavy chain	3.8407	7.51987
	Os.8772.1.S1_at	Os08g0398000	ABC transporter related domain containing protein		7.85724
	Os.27646.1.A1_at	Os10g0442900	ABC transporter-like protein		6.12783
	Os.8741.1.S1_at	Os03g0230300	Poly(ADP-ribose) polymerase, catalytic region domain containing protein		5.70125
	Os.24358.1.A1_at	Os02g0176700	Potential calcium-transporting ATPase 9 plasma membrane-type		5.50812
	Os.35409.1.A1_a_at	Os12g0292900	ATP-binding region, ATPase-like domain containing protein		0.265494
	Os.46135.1.S1_x_at	Os10g0355100	ATPase, F0 complex, subunit A family protein		0.261818
	Os.49096.1.S1_at	Os07g0288700	ABC transporter related domain containing protein		0.241491
	Os.7916.1.S1_at	Os01g0805900	Tubulin beta-2 chain		0.228969
	Os.8265.1.S1_at	Os07g0464600	ABC transporter, transmembrane region domain containing protein		0.216286
	Os.15398.1.S1_at	Os07g0280200	AMP-dependent synthetase and ligase domain containing protein		0.11116
Photosynthesis	OsAffx.24280.2.S1_at	Os07g0178700	Low molecular mass early light-inducible	23.3972	16.5532
	Os.28301.1.S2_at	Os07g0147500	Photosystem II 10 kDa polypeptide	0.116244	0.115966
	OsAffx.30524.1.S1_x_at	Os10g0389300	Red chlorophyll catabolite reductase		5.61229
	Os.1.1.S1_s_at	Os07g0147900	Ferredoxin-NADP reductase precursor		4.55153
	Os.20936.1.S1_a_at	Os07g0147550	Photosystem II 10 kDa polypeptide		4.3407
	Os.141.1.S1_at	Os03g0784700	Ferredoxin--NADP reductase		3.72332
	Os.25529.1.S1_at	Os05g0519600	4-methyl-5(B-hydroxyethyl)-thiazol monophosphate biosynthesis enzyme		0.298551
	OsAffx.17159.1.S1_at	Os08g0347500	Photosystem II oxygen evolving complex protein PsbP family protein		0.284537
	Os.38378.1.S1_a_at	Os01g0102900	Light regulated Lir1 family protein		0.279631
	OsAffx.18836.1.S1_at	Os11g0242800	ASCAB9-A		0.277807
	Os.9678.1.S1_at	Os07g0669200	GTP1/OBG subdomain containing protein		0.272415
	OsAffx.32225.1.S1_at	LOC_Os01g57966.1	photosystem I assembly protein ycf3		0.266688
	Os.11934.1.S1_at	Os08g0553800	NmrA-like family protein		0.264705
	Os.47679.1.S1_at	Os12g0420400	Photosystem I reaction center subunit XI		0.247638
	Os.29056.1.S1_s_at	Os01g0881700	Apocytochrome f precursor		0.247566
	Os.1798.1.S1_at	Os01g0144100	Thylakoid lumenal 15 kDa protein		0.240289
	Os.14145.1.A1_at	Os04g0444800	Ferric reductase-like transmembrane component family protein		0.236023
	Os.12127.1.S1_at	Os09g0481200	Photosystem I reaction center subunit V (PSI-G) (Photosystem I 9 kDa protein)		0.235351
	Os.8455.1.S1_at	Os07g0469100	Thylakoid membrane phosphoprotein 14 kDa		0.222208
	Os.16692.1.S1_x_at	Os10g0502000	Thylakoid lumenal 17.4 kDa protein (P17.4)		0.217691
	Os.1314.1.S1_at	Os08g0104600	Ferredoxin I		0.204122
	Os.52535.1.S1_x_at	Os09g0439500	Type II chlorophyll a/b binding protein from photosystem I precursor		0.198581
	OsAffx.25032.1.S1_s_at	Os03g0185000	Chloroplast serine acetyltransferase		0.186062
	Os.27609.1.A1_x_at	Os04g0457000	Chlorophyll a/b-binding protein CP24 photosystem II		0.127565
	Os.28216.3.S1_x_at	Os07g0562700	Type III chlorophyll a/b-binding protein		0.126292
	Os.7505.2.S1_at	Os05g0408900	1-D-deoxyxylulose 5-phosphate synthase		0.0960005
	Os.12363.1.S1_at	Os04g0678700	Protochlorophyllide reductase		0.0951375
	Os.28216.1.S1_a_at	Os01g0720500	Type I chlorophyll a/b-binding protein b		0.0596686
RNA/DNA	Os.7338.1.S1_at	Os07g0471300	Argonaute 4 protein	14.9639	15.0709
	Os.49250.1.S1_at	Os07g0137000	Myb, DNA-binding domain containing protein	14.94	13.0383
	Os.39872.1.A1_s_at	Os05g0194500	No apical meristem (NAM) protein domain containing protein	12.1963	20.1421
	Os.50406.1.S1_x_at	Os09g0315100	Ribonuclease III domain containing protein	7.49968	12.4071
	Os.7265.1.S1_at	Os11g0163500	Homeodomain-like containing protein	5.8428	8.39659
	Os.23932.1.A1_at	Os04g0477300	No apical meristem (NAM) protein domain containing protein	5.35015	7.55487
	Os.28186.1.S1_s_at	Os03g0583900 /// Os09g0315100	DEAD/DEAH box helicase, N-terminal domain containing protein	4.75925	5.68362
	Os.7235.1.S1_at	Os03g0327100	CUC1	4.46887	5.33312
	Os.50333.1.S1_at	Os04g0615700	Argonaute and Dicer protein, PAZ domain containing protein OsAGO2	4.39604	7.75903
	Os.23150.1.S1_at	Os11g0194800	DNA-directed RNA polymerase II 7.6 kDa polypeptide	0.114641	0.18745
	Os.855.1.S1_at	Os01g0128200	Nuclease I		11.3656
	Os.29290.1.S1_at	Os01g0183300	Endonuclease/exonuclease/phosphatase domain containing protein		7.95267
	OsAffx.15295.1.S1_x_at	Os06g0168600	Ribonucleotide reductase		6.58585
	Os.15825.1.S2_at	Os04g0629300	DEAD/DEAH box helicase, N-terminal domain containing protein		5.8351
	Os.11064.1.S1_a_at	Os10g0389000	Centrin		5.43603
	Os.10591.1.S1_at	Os04g0594400	RNA-binding region RNP-1		4.92022
	Os.51762.1.S1_at	Os06g0675600	GRAB2 protein		4.87865
	Os.18590.1.S1_a_at	Os06g0729300	AGO1 homologous protein		4.7405
	Os.18448.1.S1_at	Os12g0105600	Phosphate starvation regulator protein		4.60222
	Os.8790.1.S1_a_at	Os06g0193400	Helix-loop-helix protein homolog		4.4965
	Os.54038.1.S1_at	Os02g0736200	RNA-directed RNA polymerase		4.00815
	Os.20202.1.S1_at	Os02g0673500	Basic helix-loop-helix dimerisation region bHLH domain containing protein		3.94283
	Os.18536.1.S2_at	Os04g0252200	CPSF A subunit, C-terminal domain containing protein		3.90127
	Os.7054.1.S1_at	Os05g0541900	Ribosomal L28e protein family protein		3.6811
	Os.22245.1.S1_at	Os04g0394500	RNA polymerase III RPC4 family protein		3.5579
	Os.16379.1.S1_at	Os06g0111700	Tetratricopeptide-like helical domain containing protein		3.46929
	Os.19524.1.S1_at	Os08g0205900	Viroid RNA-binding protein		0.29849
	Os.47936.1.A1_at	Os06g0225100	Mitochodrial transcription termination factor-related family protein		0.286322
	Os.10976.1.A1_at	Os07g0642600	RNA polymerase II transcription factor SIII subunit A family protein		0.283422
	OsAffx.12202.1.S1_at	Os02g0462300	Endonuclease I family protein		0.282895
	Os.35230.1.S1_at	Os01g0132800	Peptidyl-tRNA hydrolase family protein		0.274957
	Os.23135.1.A1_at	Os01g0323300	CRS1/YhbY domain containing protein		0.274
	Os.5178.1.A1_s_at	Os03g0782500	Basic helix-loop-helix dimerisation region bHLH domain containing protein		0.270904
	Os.47934.1.S1_at	Os12g0102600	Tetratricopeptide-like helical domain containing protein		0.26846
	Os.27006.1.S1_at	Os03g0271100	Sigma factor SIG2B		0.266069
	OsAffx.32206.1.S1_at	Os04g0240100	RNA polymerase Rpb1, domain 5 containing protein		0.245058
	Os.7707.1.S1_at	Os04g0635700	Ribbon-helix-helix domain containing protein		0.242177
	Os.27730.1.S1_at	Os08g0483200	RNA-binding region RNP-1		0.240586
	Os.9351.1.S1_at	Os06g0597400	ZLL/PNH homologous protein		0.236333
	OsAffx.32334.1.S1_s_at	LOC_Os01g57954.1	translation initiation factor IF-1		0.227015
	Os.8521.1.S1_a_at	Os07g0212200	MRNA-binding protein		0.199393
	OsAffx.4662.1.S1_at	Os05g0568300	50S ribosomal protein L12		0.160981
	OsAffx.24745.1.S1_at	Os02g0684500	Histone H4		0.148125
	Os.16903.1.A1_at	Os05g0161500	DNA polymerase III clamp loader subunit, C-terminal domain containing protein		0.141888
	OsAffx.13521.1.S1_at	Os03g0785200	Mitochodrial transcription termination factor-related family protein		0.1083
	Os.12821.1.S1_at	Os03g0279200	Histone H2A		0.100998
	Os.10583.1.S1_at	Os06g0141200	RNA-binding protein EWS		0.0836687
Apoptosis	Os.55592.1.S1_at	Os04g0415200	TB2/DP1 and HVA22 related protein family protein	3.46643	4.90784
	Os.39055.1.A1_s_at	Os06g0727200	Catalase isozyme B		3.3063
Transcription factor	Os.56365.1.S1_at	Os03g0306700	Eukaryotic transcription factor, DNA-binding domain containing protein	36.7407	83.0449
	Os.5941.1.S1_at	Os01g0730700	WRKY transcription factor 14 (WRKY14)	11.7662	18.7417
	Os.33131.1.A1_at	Os03g0321700	WRKY transcription factor 55	5.67423	10.1017
	Os.54467.1.S1_at	Os03g0335200	WRKY1 (WRKY transcription factor 17)	5.66079	7.44619
	Os.10686.1.S1_at	Os06g0622700	Eukaryotic transcription factor	4.01143	5.98966
	Os.35343.1.A1_at	Os11g0127600	No apical meristem (NAM) protein domain containing protein		31.2084
	Os.52623.1.S1_at	Os08g0324300	Transcriptional factor B3 family protein		6.90603
	Os.18595.1.A1_at	Os07g0683200	OsNAC6 protein		6.60705
	Os.50121.1.S1_at	Os06g0614100	Eukaryotic transcription factor		6.08578
	Os.40189.1.S1_at	Os07g0416100	WRKY transcription factor 53		5.7701
	Os.48082.1.S1_at	Os09g0417800	WRKY transcription factor 62		5.26775
	Os.52509.1.S1_at	Os04g0416100	Transcription factor E2F1		4.86662
	Os.25606.1.S1_at	Os09g0417600	WRKY transcription factor 76		4.86499
	Os.30512.1.S1_at	Os01g0626400	DNA-binding protein WRKY2-like (WRKY transcription factor 11) (WRKY16)		4.74171
	Os.49656.1.S1_at	Os04g0287400	WRKY transcription factor 51		3.90044
	Os.22272.1.S1_at	Os12g0613700	Transcriptional factor B3 family protein		3.5314
	Os.27837.1.S1_at	Os06g0571800	GATA transcription factor 3		0.295519
	Os.21442.1.S1_at	Os02g0132500	Common plant regulatory factor 7		0.280628
	Os.26957.1.A1_a_at	Os08g0200600	NAC-domain containing protein 21/22		0.239769
	Os.49770.1.S1_s_at	Os03g0413000	Potential histone-like transcription factor		0.233659
	Os.53733.1.S1_at	Os02g0220400	GATA transcription factor 16		0.228221
	OsAffx.23844.1.S1_s_at	Os01g0801901	Transcription factor		0.223267
	OsAffx.26722.2.S1_s_at	Os05g0129800	DNA-binding WRKY domain containing protein		0.18916
	Os.7868.1.S1_at	Os01g0279100	Basic leucine zipper transcription factor		0.172014
	Os.4185.1.A1_at	Os02g0726300	AOBP		0.16958
	Os.11094.1.A1_at	Os04g0546800	Pathogenesis-related transcriptional factor and ERF domain containing protein		0.151233
Kinase	OsAffx.5056.1.S1_x_at	Os06g0589600	Protein kinase-like domain containing protein	14.1888	20.8319
	Os.10245.1.S1_at	Os04g0450000	Zinc finger, FYVE/PHD-type domain containing protein	12.2515	37.8436
	Os.15992.1.S1_at	Os04g0678400	Zinc finger, Dof-type family protein	11.1633	24.1017
	OsAffx.5196.1.S1_at	Os07g0131100	Legume lectin, beta domain containing protein	7.12561	10.4621
	Os.50881.1.S1_x_at	Os09g0570100	Protein kinase-like domain containing protein	6.76477	10.0661
	Os.34142.1.S1_at	Os01g0167900	KIP1-like domain containing protein	5.15071	7.31905
	Os.56273.1.S1_at	Os06g0225800	Shikimate kinase domain containing protein	5.12398	4.55803
	Os.49849.1.S1_at	Os09g0442100	Protein kinase-like domain containing protein	4.70072	7.60768
	Os.45982.1.A1_x_at	Os09g0434900	Zinc finger, RING-type domain containing protein	4.61628	7.52035
	Os.8294.1.S1_at	Os02g0186500	Protein kinase-like protein	3.91633	5.82291
	Os.28385.3.S1_at	Os12g0114100	MAP kinase-like protein	0.298084	0.255293
	Os.47339.1.S1_x_at	Os05g0389600	Zinc finger, RING-type domain containing protein	0.185402	0.213224
	Os.23145.1.S1_at	Os08g0126700	Zinc finger, CCCH-type domain containing protein	0.128811	0.077467
	Os.51307.1.S1_at	Os11g0702400	Zinc finger, C2H2-type domain containing protein		9.31859
	Os.49198.1.S1_at	Os04g0677300	Pyruvate kinase family protein		8.98718
	Os.52616.1.A1_at	Os03g0407900	Serine/threonine protein kinase-like		8.51525
	Os.53968.1.S1_at	Os02g0807000	Phosphoenolpyruvate carboxylase kinase 1		8.21681
	Os.134.1.S1_at	Os12g0236400	Adenylate kinase A		8.06209
	Os.18615.1.S1_at	Os03g0610400	Zinc finger, C2H2-type domain containing protein		7.71429
	OsAffx.21509.1.S1_at	Os01g0674400	Protein kinase PKN/PRK1, effector domain containing protein		6.42723
	Os.21379.1.S1_at	Os10g0112700	Protein kinase domain containing protein		5.4626
	Os.49144.1.S1_s_at	Os03g0397700	Serine/threonine protein kinase-like protein		5.38337
	Os.52419.1.S1_at	Os06g0109600	Uridylate kinase		5.22975
	Os.53753.1.S1_at	Os05g0318600	Protein kinase		5.20865
	Os.27738.1.S1_at	Os07g0150700	Serine/threonine kinase		5.18725
	Os.16915.1.S1_at	Os03g0159100	Protein kinase APK1B		5.10591
	Os.26323.1.S1_at	Os07g0537300	Serine/threonine kinase receptor-like protein		4.62205
	Os.27117.1.A1_s_at	Os05g0256500	Protein kinase domain containing protein		4.16757
	Os.17666.1.S1_at	Os05g0560300	Protein kinase-like domain containing protein		4.13933
	Os.56192.1.S1_at	Os04g0534200	Protein kinase-like domain containing protein		3.96342
	Os.38258.2.S1_at	Os01g0766200	Zinc finger, RING-type domain containing protein		3.75961
	Os.49298.1.S1_at	Os05g0108300	MAP kinase-like protein		3.63152
	Os.49528.2.S1_at	Os04g0531500	Concanavalin A-like lectin/glucanase domain containing protein		3.58269
	Os.7377.1.S1_at	Os08g0548300	Zinc finger, RING-type domain containing protein		3.52051
	Os.17903.1.S1_at	Os04g0647800	Glycerol kinase 2		3.37441
	Os.38365.1.S1_a_at	Os05g0549100	Serine/threonine-protein kinase SNT7		0.300705
	Os.53001.1.S1_at	Os08g0288200	Adenylate kinase family protein		0.281166
	Os.40426.1.S1_x_at	Os08g0159500	Zinc-finger protein Lsd1		0.266383
	Os.19190.3.A1_a_at	Os03g0329700	Protein kinase-like domain containing protein		0.257947
	Os.52144.1.S1_at	Os11g0625900	Protein kinase-like domain containing protein		0.2264
	Os.27322.1.S1_x_at	Os01g0725800	Protein kinase domain containing protein		0.223096
	Os.23507.1.A1_at	Os07g0130700	Lectin-like receptor kinase 7		0.22044
	Os.27817.1.A1_at	Os05g0204600	Zinc finger, B-box domain containing protein		0.212132
	Os.49042.1.A1_s_at	Os01g0192000	Zinc finger transcription factor		0.211296
	OsAffx.19171.1.S1_s_at	Os11g0556400	Protein kinase-like domain containing protein		0.200386
	Os.6210.1.S1_at	Os03g0773700	Receptor-like protein kinase 2		0.139148
Signal transduction	OsAffx.19366.1.S1_at	Os11g0664800	Calmodulin binding protein-like family protein	13.0671	25.1721
	Os.28514.1.S1_at	Os01g0134700	Calmodulin binding protein-like family protein	12.0511	16.0268
	Os.18422.1.A1_at	Os07g0158900	Cyclin-like F-box domain containing protein	10.6338	14.7264
	Os.11474.1.S1_at	Os02g0748300	VMP3 protein	5.82606	5.4152
	Os.10058.1.S1_at	Os05g0380900	Polcalcin Jun o 2		12.1868
	OsAffx.5948.1.S1_at	Os08g0360300	Calmodulin binding protein-like domain containing protein		11.7631
	Os.47942.1.A1_at	Os03g0832200	Calcium-binding protein precursor		7.78797
	Os.56230.1.S1_at	Os08g0150700	Cyclin-like F-box domain containing protein		6.21914
	Os.11301.1.S1_at	Os11g0141400	Calmodulin-like protein CaML3		5.63052
	OsAffx.12797.1.S1_s_at	Os03g0191400	GTP-binding protein ryh1		4.94153
	Os.9764.1.S1_at	Os12g0556500	Calmodulin binding protein-like family protein		4.88744
	Os.27808.1.S1_at	Os03g0743500	Calmodulin 1		4.85705
	Os.10869.1.S1_at	Os02g0709800	RabGAP/TBC domain containing protein		4.33971
	Os.8610.1.S1_at	Os05g0297900	Signal peptidase 18 subunit		3.29987
	Os.22939.1.A1_at	Os11g0539700	Cyclin-like F-box domain containing protein		0.277852
	Os.2216.1.S1_at	Os01g0810300	Calmodulin-like protein		0.265622
	Os.12261.1.S1_a_at	Os03g0319400	CIPK-like protein 1		0.215255
	Os.55822.1.A1_at	Os01g0178400	Protein phosphatase 2A B'kappa subunit		0.103481
Protein modification process	Os.6792.1.S1_at	Os10g0537800 /// Os10g0538200	Peptidase A1, pepsin family protein	38.7416	60.2224
	Os.11833.1.S1_at	Os07g0249900	Peptidase M20 family protein	11.8793	10.3318
	Os.25142.1.A1_at	Os10g0552400	U box domain containing protein	6.78366	10.1686
	OsAffx.11701.1.S1_s_at	Os01g0844300	Peptidylprolyl isomerase	5.64361	6.13701
	Os.10054.1.S1_at	Os02g0693400	Peptidase C19, ubiquitin carboxyl-terminal hydrolase 2 family protein	5.52802	6.63159
	Os.26729.1.A1_at	Os01g0778800	Peptidase M16, C-terminal domain containing protein	4.94138	7.95776
	Os.26833.1.S1_x_at	Os03g0393700	Peptidase S10, serine carboxypeptidase family protein		14.2501
	Os.10636.2.A1_x_at	Os06g0159600	U box domain containing protein		12.6141
	Os.25639.1.S1_at	Os04g0352400	Peptidylprolyl isomerase, FKBP-type domain containing protein		10.1156
	OsAffx.12547.1.S1_at	Os02g0712700	Concanavalin A-like lectin/glucanase domain containing protein		6.40364
	Os.50948.1.S1_at	Os09g0293400	Ubiquitin-conjugating enzyme		4.1869
	Os.9965.1.S1_at	Os06g0642900	Ubiquitin system component Cue domain containing protein		3.97939
	Os.23413.1.A1_at	Os03g0356414	Ubiquitin ligase SINAT5		3.80206
	Os.32537.2.S1_s_at	Os01g0743600	Peptidase S16, lon N-terminal domain containing protein		3.78371
	Os.32732.1.S1_at	Os01g0918200	Ubiquitin-like protein SMT3		3.75397
	Os.28255.1.S1_at	Os04g0640500	ABC-1 domain containing protein		0.302387
	Os.53427.1.S1_at	Os12g0182700	Histone deacetylase superfamily protein		0.301947
	Os.11736.1.S1_at	Os02g0326700	Rhomboid-like protein family protein		0.300634
	Os.9996.1.S1_at	Os11g0216100	Chaperone protein dnaJ		0.270938
	Os.27577.1.S1_at	Os01g0142100	Peptidase M50 family protein		0.268849
	Os.50976.1.S1_at	Os03g0685000	Ferredoxin		0.265305
	Os.5138.1.A1_a_at	Os02g0805800	ABC-1 domain containing protein		0.233168
	Os.52261.1.S1_at	Os04g0561500	Prolyl endopeptidase		0.23271
	Os.49277.1.S1_at	Os01g0730500	Ferredoxin		0.204452
	Os.19426.1.S1_at	Os04g0337000	Peptidase A1, pepsin family protein		0.199032
	Os.8251.1.S1_at	Os03g0232600	U box domain containing protein		0.1599
	Os.35815.1.S1_at	Os01g0111100	Peptidyl-prolyl cis-trans isomerase, cyclophilin type domain containing protein		0.106999
	Os.28394.2.S1_s_at	Os06g0625400	Metalloendopeptidase		0.0995046
	Os.46623.1.S1_at	Os10g0557900	Peptidase M10A and M12B, matrixin and adamalysin family protein		0.0765347
	Os.15062.1.S1_a_at	Os01g0332800	Serine carboxypeptidase II-like protein		0.0447259
Metal ion	Os.52460.1.S1_at	Os06g0338200	Copper amine oxidase family protein	7.95695	13.0253
	Os.53148.1.S1_at	Os03g0737300	Magnesium-dependent phosphatase-1 family protein	5.9208	9.74464
	Os.54471.1.S1_at	Os08g0207500	Zinc transporter ZIP1	0.271192	0.155855
	Os.31094.1.S1_at	Os05g0424700	Copper transporter 1	0.103229	0.174184
	Os.22967.1.S1_s_at	Os03g0111400	Heavy metal transport/detoxification protein domain containing protein		6.86951
	Os.27417.1.S1_at	Os01g0719700	[4Fe-4S] cluster assembly factor		0.28262
	Os.27159.1.S1_at	Os06g0566300	Zinc transporter 4		0.269476
	Os.8457.1.S1_at	Os05g0337400	Heavy metal transport/detoxification protein domain containing protein		0.237111
	Os.38381.1.S1_at	Os01g0309800	Hydrogenase expression/formation protein hypB		0.225982
	Os.5438.1.S1_at	Os10g0209700	Heavy metal transport/detoxification protein domain containing protein		0.219293
Others	Os.50152.1.S1_at	Os03g0812400	EF-Hand type domain containing protein	21.5452	49.9526
	OsAffx.30872.1.S1_s_at	Os11g0182900	Ankyrin repeat containing protein	19.0829	31.0894
	Os.26709.1.S1_at	Os06g0323100	SAM dependent carboxyl methyltransferase family protein	15.3811	37.529
	Os.5242.1.S1_at	Os01g0795000	Subtilase	11.1629	16.2081
	OsAffx.22336.1.S1_at	LOC_Os07g28210	retrotransposon protein	9.51262	12.698
	Os.10226.1.A1_at	LOC_Os07g17260	retrotransposon protein	7.09631	8.63389
	Os.26810.1.A1_s_at	Os02g0269600	imilar to Subtilase	6.7134	13.641
	Os.57091.1.S1_at	Os08g0111300	Transferase family protein	5.91021	8.98494
	Os.9307.1.S1_at	Os04g0278000	PRLI-interacting factor G	5.73456	6.28156
	Os.26706.1.S1_at	Os07g0680000	Vacuolar sorting receptor 1 precursor (AtVSR1)	5.33465	10.6101
	OsAffx.15718.1.S1_at	Os06g0530300	Acid phosphatase/vanadium-dependent haloperoxidase related family protein	3.79054	4.17604
	Os.20118.1.A1_s_at	Os12g0169000	N-acylethanolamine amidohydrolase	3.45527	3.87765
	OsAffx.3615.1.S1_s_at	Os03g0764000	GCN5-related N-acetyltransferase domain containing protein	0.193912	0.070243
	Os.11795.1.S1_a_at	Os03g0856500	Plastid-specific 30S ribosomal protein 1	0.169559	0.146699
	Os.10765.1.S1_at	Os11g0182200	Transferase family protein	0.0170833	0.0190718
	Os.31431.1.S1_at	Os01g0588400	Band 7 protein family protein		22.4558
	Os.51369.1.S1_at	Os02g0753700	VQ domain containing protein		8.69106
	Os.36767.1.S1_at	Os01g0135700	Flagellar calcium-binding protein		7.80413
	OsAffx.17800.2.S1_at	Os09g0371200	Major facilitator superfamily MFS_1 protein		7.79318
	OsAffx.23754.1.S1_x_at	Os01g0716500	SAM (and some other nucleotide) binding motif domain containing protein		6.9544
	OsAffx.13312.1.S1_s_at	Os03g0626500	Inositol polyphosphate related phosphatase domain containing protein		6.83746
	Os.411.1.S1_a_at	Os01g0867300	OSE2-like protein		6.64503
	Os.37533.1.S1_at	Os08g0558100	Calcium-binding EF-hand domain containing protein		6.20915
	Os.57528.1.S1_at	Os08g0428200	Typical P-type R2R3 Myb protein		5.72809
	Os.33238.2.S1_at	Os02g0313700	Synaptotagmin C		5.58292
	Os.6207.1.S1_s_at	Os06g0623600	Cinnamoyl-CoA reductase		5.54413
	Os.49692.1.S1_at	Os06g0595800	Transferase family protein		5.50577
	Os.50390.1.S1_at	Os05g0365700	Glycoside hydrolase, family 1 protein		5.43408
	Os.52538.1.S1_at	Os12g0209200	CONSTANS-LIKE a		5.4093
	Os.3042.1.S1_at	Os10g0476000	Adaptin ear-binding coat-associated protein 1 NECAP-1 family protein		5.29106
	Os.54232.1.S1_at	Os05g0444200	T6J4.5 protein		5.24562
	OsAffx.18866.1.S1_at	Os11g0261600	Subtilisin-like serine proteinase		5.08836
	Os.5937.1.S1_at	Os07g0475400	Expansin-like protein A		5.04347
	Os.36834.1.S1_at	Os04g0640900	Lambda repressor-like, DNA-binding domain containing protein		5.01579
	Os.1818.1.S1_at	Os01g0644000	Twin-arginine translocation pathway signal domain containing protein		4.95997
	Os.10382.1.S1_at	Os07g0176200	Tesmin/TSO1-like, CXC domain containing protein		4.86194
	Os.41335.2.S1_x_at	Os01g0605100	BCS1 protein-like protein		4.83054
	OsAffx.7013.1.S1_at	Os11g0161133	NB-ARC domain containing protein		4.7893
	Os.31771.2.S1_x_at	Os03g0724700	Maf-like protein family protein		4.68077
	Os.27799.1.S1_at	Os04g0611400	Vacuolar sorting receptor 7 precursor		4.5631
	Os.10294.1.S1_at	Os05g0594100	GDA2 protein		4.51154
	Os.18959.1.S1_at	Os01g0923600	CG-1 domain containing protein		4.44701
	Os.15779.1.S1_at	Os09g0567900	Inosine/uridine-preferring nucleoside hydrolase domain containing protein		4.34305
	Os.49147.1.S1_x_at	Os03g0859600	RuBisCO subunit binding-protein alpha subunit		4.25962
	Os.7348.1.S1_a_at	Os08g0498400	Caffeoyl-CoA 3-O-methyltransferase		4.25595
	Os.6123.1.S1_at	Os08g0550400	RING-H2 finger protein ATL5P		4.14393
	Os.5807.1.S1_at	Os02g0743800	CS domain containing protein		4.01838
	OsAffx.10973.1.S1_s_at	Os01g0183000	GmCK3p		4.00505
	Os.53234.1.S1_at	Os12g0133400	4'-phosphopantetheinyl transferase domain containing protein		3.93709
	Os.12690.1.S1_at	Os10g0457600	Acetyl-CoA C-acyltransferase (3-ketoacyl-coa thiolase b)		3.7037
	Os.49787.1.S1_at	Os01g0863300	MCB2 protein		3.68033
	Os.8353.1.S1_at	Os01g0916400	Selenium binding protein		3.66513
	Os.12975.1.S1_at	Os03g0243100	Actin-depolymerizing factor 5		3.56059
	OsAffx.17451.1.S1_at	Os08g0523600	CTV.22		3.53615
	Os.8793.1.S1_at	Os06g0207000	Fumble domain containing protein		3.42862
	Os.38796.1.S1_s_at	Os02g0203700	Testis expressed sequence 13A protein		3.42646
	Os.10238.1.S1_at	Os04g0474300	Glycoside hydrolase, family 1 protein		3.23918
	OsAffx.29496.1.S1_at	Os08g0436600	Abortive infection protein family protein		0.315921
	Os.16788.1.S1_at	Os03g0837300	Nicotinate phosphoribosyltransferase and related family protein		0.313632
	Os.19155.1.S1_at	Os01g0559500	Protein prenyltransferase domain containing protein		0.302236
	Os.27825.1.S1_at	Os05g0419000	Alpha/beta hydrolase family protein		0.294192
	OsAffx.15929.2.S1_s_at	Os06g0658300	Homogentisic acid geranylgeranyl transferase		0.291669
	Os.11976.1.S1_a_at	Os01g0896500	Rhodanese-like domain containing protein		0.290865
	Os.38044.1.S1_at	Os01g0833000	Protein prenyltransferase domain containing protein		0.288935
	OsAffx.13950.1.S1_at	Os04g0306800	RNA-binding region RNP-1		0.285726
	Os.17609.1.S1_at	Os08g0557200	Metallophosphoesterase domain containing protein		0.283936
	OsAffx.24550.1.S1_at	Os02g0533200	SOUL heme-binding protein family protein		0.283287
	Os.12535.1.S1_at	Os01g0720400	HAD-superfamily subfamily IB hydrolase		0.275214
	Os.26271.1.A1_s_at	Os01g0900900	Ovarian tumour, otubain domain containing protein		0.274004
	Os.25589.3.S1_x_at	Os11g0444900	Octicosapeptide/Phox/Bem1p domain containing protein		0.271677
	OsAffx.2971.1.S1_at	Os02g0680700	DNA binding protein		0.269261
	Os.10524.1.S1_x_at	Os12g0124000	SMAD/FHA domain containing protein		0.266016
	Os.23687.1.A1_at	Os02g0529900	Protein prenyltransferase domain containing protein		0.264615
	Os.20187.2.S1_at	Os01g0825500	Nodulin-like domain containing protein		0.260642
	Os.7893.1.S1_at	Os09g0551600	HMGd1 protein		0.260511
	OsAffx.32220.1.S1_s_at	Os12g0207600	Ribulose bisphosphate carboxylase large chain precursor		0.257082
	Os.11566.1.S1_at	Os02g0705100	Epoxide hydrolase family protein		0.256344
	Os.18392.1.S1_at	Os05g0449900	Homeodomain-like containing protein		0.254628
	Os.17424.1.S1_at	Os03g0362200	Armadillo-like helical domain containing protein		0.252717
	Os.14332.1.S1_at	Os02g0485000	Transferase family protein		0.247876
	Os.27587.1.S1_at	Os10g0556200	SPATULA		0.245565
	Os.5432.1.A1_at	Os02g0815400	Tfm5 protein		0.242366
	Os.7306.1.S1_at	Os03g0101700	SNF2P		0.23989
	Os.49652.1.S1_at	Os01g0764500	Hemimethylated DNA-binding region domain containing protein		0.237366
	Os.15490.1.S1_at	Os01g0266800	Cystinosin/ERS1p repeat containing protein		0.236759
	Os.39257.1.S1_at	Os12g0628100	Actin-depolymerizing factor 6		0.236436
	Os.11654.1.S1_at	Os06g0597900	SOUL heme-binding protein family protein		0.235311
	Os.27958.1.S1_at	Os01g0717700	EGF-like, alliinase domain containing protein		0.235048
	Os.6241.1.S1_at	Os08g0193100	Geranyl diphosphate synthase		0.234791
	OsAffx.19478.1.S1_at	Os11g0136400	Major facilitator superfamily MFS_1 protein		0.232916
	Os.25589.1.S1_at	Os11g0444700	Octicosapeptide/Phox/Bem1p domain containing protein		0.231726
	Os.51374.1.S1_at	Os09g0481800	Nitrogen-fixing NifU, C-terminal domain containing protein		0.22627
	Os.18490.3.S1_at	Os03g0679700	Thiamine biosynthesis protein thiC		0.220015
	Os.7676.1.S1_at	Os02g0729400	Rhodanese-like domain containing protein		0.218883
	Os.6862.2.A1_at	Os09g0400300	Cinnamyl alcohol dehydrogenase		0.218013
	Os.47907.1.S1_at	Os04g0320700	Glucosyltransferase		0.214133
	Os.55193.1.S1_at	Os12g0617400	Neoxanthin cleavage enzyme		0.207438
	Os.47377.1.S1_at	Os09g0414600	ZF-HD homeobox protein		0.206629
	Os.51616.1.S1_at	Os03g0272900	DVL family protein		0.204299
	Os.8564.1.S1_at	Os11g0127800	SMAD/FHA domain containing protein		0.202778
	Os.7931.1.S1_a_at	Os06g0729000	Phytoene synthase 1		0.198599
	Os.37913.1.S1_at	Os04g0387900	AT.I.24-6 protein		0.198573
	Os.19872.1.S1_at	Os02g0596000	Rhodanese-like domain containing protein		0.197078
	OsAffx.16163.1.S1_at	Os07g0188266	Spectrin repeat containing protein		0.192528
	Os.11874.1.S1_s_at	Os07g0287100	Protein prenyltransferase domain containing protein		0.189611
	Os.1475.1.S1_at	Os01g0191200	Acid phosphatase		0.188101
	Os.4639.1.S1_at	Os08g0248800	Aspartate carbamoyltransferase 3		0.184923
	Os.27580.1.S1_at	Os07g0558300	Inositol monophosphatase family protein		0.183484
	OsAffx.12052.1.S1_at	Os02g0251800	VQ domain containing protein		0.183089
	Os.17173.1.S1_at	Os05g0179300	Transferase family protein		0.18305
	Os.28421.1.S1_at	Os09g0532700	Alpha/beta hydrolase family protein		0.174595
	OsAffx.24671.1.S1_s_at	Os02g0627700	Cyclic nucleotide-gated channel A		0.172587
	OsAffx.3180.1.S1_at	Os03g0195500	Sulfate permease		0.161419
	Os.17563.1.S1_at	Os02g0280500	Glyoxalase I		0.160711
	Os.12025.1.S1_a_at	Os04g0644600	Epoxide hydrolase family protein		0.156542
	Os.27943.1.S1_a_at	Os01g0695100	Phosphoethanolamine methyltransferase		0.151638
	Os.46647.1.S1_at	Os10g0503800	Remorin		0.149777
	Os.41164.1.S1_at	Os01g0635200	Homeodomain-like containing protein		0.148209
	Os.28649.1.S1_at	Os01g0555100	TATA-binding protein associated factor 2N (RNA-binding protein 56)		0.130744
	OsAffx.12016.1.S1_at	LOC_Os02g13350.1	hydrolase		0.127822
	Os.14974.1.S1_at	Os03g0305000	AMP-binding protein		0.126417
	Os.11611.1.S1_at	LOC_Os02g13350.1	hydrolase		0.117367
	Os.14520.1.S1_at	Os03g0684700	HPP family protein		0.114029
	Os.24911.1.S1_at	Os03g0837900	Streptomyces cyclase/dehydrase family protein		0.113599
	OsAffx.15178.1.S1_s_at	Os05g0579600	Homeodomain-like containing protein		0.112331
	OsAffx.4511.1.S1_s_at	Os05g0409500	MtN21 protein		0.087809
	Os.48485.1.S1_at	Os02g0706400	RADIALIS		0.0870646
	Os.18913.1.S1_x_at	Os05g0475700	Nodulin-like domain containing protein		0.0860999
	Os.14115.1.S1_at	Os01g0717400	EGF-like, alliinase domain containing protein		0.0599715
	Os.38235.1.S1_at	Os04g0612500	Prolin rich protein		0.0596826
	Os.27688.1.A1_at	Os04g0282400	FPF1 protein-like (RAA1)		0.0525863
	Os.8390.1.S1_s_at	Os07g0575500	Glycoside hydrolase, family 20 protein		0.0492398
Unknow	Os.7668.2.S1_at	Os04g0247500	Conserved hypothetical protein	80.6589	48.1121
	Os.34819.1.S1_at	Os07g0407700	Hypothetical protein	29.7852	31.3949
	Os.52280.1.S1_at	Os06g0673800	Hypothetical protein	18.3187	26.2953
	Os.5526.1.S1_at	Os07g0159200	Conserved hypothetical protein	18.2965	19.7992
	Os.6256.2.S1_at	Os02g0813000	Conserved hypothetical protein	16.0437	38.6218
	OsAffx.13195.1.S1_at	Os03g0559700	Conserved hypothetical protein	13.3817	23.5483
	Os.46584.1.S1_at	Os06g0143100	Conserved hypothetical protein	12.6289	13.1479
	Os.31171.1.S1_at	Os01g0585200	Conserved hypothetical protein	12.6147	32.9385
	Os.36226.1.S1_at	Os07g0121800	Protein of unknown function DUF1719, Oryza sativa family protein	12.4778	14.2085
	Os.51427.1.S1_at	Os04g0653700	Conserved hypothetical protein	12.0283	20.6619
	Os.35028.1.S1_at	Os04g0296700	Hypothetical conserved gene	11.6501	8.06842
	Os.9554.1.S1_at	Os04g0615200	Conserved hypothetical protein	10.4633	13.6531
	Os.9770.1.S1_at	Os07g0137600	Conserved hypothetical protein	10.3771	11.1143
	OsAffx.27508.7.S1_s_at	Os11g0665600	Conserved hypothetical protein	8.30848	12.5437
	OsAffx.27605.1.S1_s_at	Os06g0239200	Conserved hypothetical protein	8.29964	8.12352
	Os.12411.1.S1_at	Os09g0480600	Hypothetical protein	7.27311	9.4836
	Os.17392.1.S1_at	Os04g0379400	Conserved hypothetical protein	7.05772	4.69742
	Os.46418.1.S1_at	Os10g0535800	Protein of unknown function Cys-rich family protein	7.02252	11.8857
	Os.47959.1.S1_at	Os02g0212500	Conserved hypothetical protein	6.78426	15.8735
	Os.1182.1.S1_x_at	Os01g0121600	Conserved hypothetical protein	6.51698	14.3056
	Os.36901.1.S1_at	Os01g0794100	Conserved hypothetical protein	6.15126	7.46738
	Os.35073.1.S1_x_at	Os07g0289600	Hypothetical protein	5.99835	5.01565
	Os.11666.1.S1_at	Os09g0532000	Conserved hypothetical protein	5.86405	17.1223
	Os.54261.1.S1_at	Os07g0272400	Protein of unknown function DUF500 family protein	5.76949	7.51811
	Os.9739.1.S1_at	Os04g0142400	Conserved hypothetical protein	5.69945	6.74152
	Os.57134.1.S1_at	Os02g0612200	Conserved hypothetical protein	5.64354	13.6712
	Os.9107.2.S1_x_at	Os09g0444900	Protein of unknown function DUF716 family protein	5.5403	16.119
	Os.52147.1.S1_at	Os11g0502700	Conserved hypothetical protein	5.16777	9.96702
	Os.12326.1.S1_s_at	Os07g0613000	Hypothetical protein	5.06875	11.2138
	OsAffx.26329.1.S1_at	Os04g0423700	Conserved hypothetical protein	5.03491	6.8403
	OsAffx.22100.1.S1_x_at	Os01g0220400	Hypothetical protein	4.96537	6.73765
	Os.9581.1.S1_a_at	Os06g0329200	Conserved hypothetical protein	4.86185	4.07804
	Os.10839.1.S1_at	Os03g0270000	Protein of unknown function DUF296 domain containing protein	4.81655	15.6721
	Os.10531.1.S1_at	Os08g0182400 /// Os08g0185300	Conserved hypothetical protein	4.80943	8.95512
	Os.32596.3.S1_x_at	Os01g0944100	Conserved hypothetical protein	4.80295	5.11664
	Os.35704.1.S1_at	Os01g0824800	Conserved hypothetical protein	4.63355	6.66692
	Os.5469.1.S1_at	Os05g0456900	Conserved hypothetical protein	4.40088	13.6261
	Os.19137.1.S1_at	Os01g0847300	Protein of unknown function DUF588 family protein	4.17547	8.33577
	Os.27647.2.S1_x_at	Os07g0167500	Conserved hypothetical protein	4.10208	4.76382
	Os.27723.1.S1_a_at	Os07g0248800	Conserved hypothetical protein	3.76743	3.85135
	Os.18483.1.S1_at	Os02g0592200	Conserved hypothetical protein	3.75032	4.42849
	Os.47743.1.S1_at	Os07g0167700	Conserved hypothetical protein	3.53114	3.8396
	Os.34167.2.S1_at	Os01g0367400	Conserved hypothetical protein	3.26285	4.85342
	Os.36566.1.S1_s_at	Os01g0238200	Conserved hypothetical protein	0.300448	0.19407
	Os.36566.1.S1_at	Os01g0238200	Conserved hypothetical protein	0.279051	0.170722
	OsAffx.14198.1.S1_at	Os04g0467950	Conserved hypothetical protein	0.273066	0.185367
	Os.35273.1.S1_at	Os07g0475000	Conserved hypothetical protein	0.272063	0.125683
	Os.25164.1.A1_at	Os02g0530900	Conserved hypothetical protein	0.261184	0.239062
	Os.16593.1.S1_at	Os11g0220201	Hypothetical protein	0.24136	0.121219
	OsAffx.3970.1.S1_at	Os04g0387000	Hypothetical protein	0.240147	0.0923723
	Os.46941.1.S1_s_at	Os06g0698748	Conserved hypothetical protein	0.230916	0.184511
	Os.52821.1.S1_at	Os11g0581900	Protein of unknown function UPF0005 family protein	0.230789	0.0852762
	Os.15994.1.S1_at	Os07g0485600	Conserved hypothetical protein	0.196675	0.207936
	Os.23095.1.S1_at	Os07g0197400	Hypothetical gene	0.161769	0.151902
	Os.22621.1.S1_at	Os12g0221400	Conserved hypothetical protein	0.16148	0.135152
	Os.27305.1.S2_at	Os09g0520000	Hypothetical protein	0.156934	0.126823
	Os.6764.2.S1_at	Os04g0635400	Conserved hypothetical protein	0.153732	0.103195
	Os.7085.2.S1_x_at	Os07g0674100	Hypothetical conserved gene	0.150905	0.0454354
	Os.5246.1.S1_at	Os06g0471100	Protein of unknown function DUF159 family protein	0.145725	0.169095
	OsAffx.16098.1.S1_at	Os07g0149300	Conserved hypothetical protein	0.144829	0.156846
	Os.37603.1.S1_at	Os01g0854000	Conserved hypothetical protein	0.136649	0.03671
	Os.12606.1.S1_at	Os06g0480500	Non-protein coding transcript	0.135721	0.0568807
	Os.54443.1.S1_at	Os07g0618000	Conserved hypothetical protein	0.128393	0.0686864
	Os.31993.1.S1_at	Os07g0238800	Protein of unknown function DUF1723 domain containing protein	0.106195	0.119728
	OsAffx.4953.1.S1_at	Os06g0480500	Non-protein coding transcript	0.0763927	0.0235184
	Os.52381.1.S1_at	Os06g0295900	Hypothetical conserved gene	0.0621305	0.0664941
	Os.51778.1.S1_at	Os02g0259900	Conserved hypothetical protein		33.8708
	Os.50180.1.S1_at	Os05g0142900	Conserved hypothetical protein		18.0141
	Os.40049.1.S1_at	Os06g0674100	Conserved hypothetical protein		13.5412
	Os.54453.1.S1_at	Os08g0556300	Conserved hypothetical protein		12.7217
	Os.10422.1.S1_at	Os05g0484800	Protein of unknown function DUF567 family protein		10.8098
	Os.17985.1.S1_s_at	Os03g0776400	Conserved hypothetical protein		9.84545
	Os.14077.1.S1_at	Os05g0451300	Conserved hypothetical protein		8.26244
	Os.18207.1.A1_s_at	Os06g0314300	Hypothetical protein		8.18111
	Os.14071.1.S1_at	Os09g0475500	Protein of unknown function DUF246, plant family protein		7.99712
	Os.55360.1.S1_at	Os02g0740600	Conserved hypothetical protein		7.74399
	Os.55079.1.S1_at	Os01g0373800	Conserved hypothetical protein		7.53083
	Os.51941.1.S1_s_at	Os03g0394900	Conserved hypothetical protein		6.64655
	Os.15557.1.S1_at	Os01g0214500	Conserved hypothetical protein		6.58921
	Os.15516.1.S1_at	Os04g0370900	Conserved hypothetical protein		6.55254
	Os.10850.1.S1_at	Os05g0316200	Conserved hypothetical protein		6.52456
	Os.14667.1.S1_x_at	Os05g0456500	Protein of unknown function DUF588 family protein		6.41372
	Os.28176.1.S1_at	Os01g0833400	Conserved hypothetical protein		6.36225
	Os.55555.1.S1_x_at	Os03g0646400	Conserved hypothetical protein		6.29456
	Os.14775.1.S1_at	Os01g0900200	Conserved hypothetical protein		6.25346
	Os.19183.1.S1_at	Os01g0143900	Conserved hypothetical protein		5.9716
	Os.24651.1.S1_at	Os07g0134400	The start codon is not identified		5.92653
	Os.51506.1.S1_at	Os03g0322200	Conserved hypothetical protein		5.83289
	Os.11418.1.S1_at	Os12g0528000	Conserved hypothetical protein		5.75726
	Os.51991.1.S1_at	Os02g0597300	Hypothetical protein		5.71348
	Os.9841.1.S1_at	Os03g0201000	Conserved hypothetical protein		5.66499
	Os.23209.1.S1_at	Os05g0470000	Protein of unknown function DUF231, plant domain containing protein		5.64179
	Os.6152.1.S1_at	Os05g0181800	Conserved hypothetical protein		5.4125
	Os.6723.1.S1_at	Os02g0536500	Conserved hypothetical protein		5.19825
	OsAffx.15484.1.S1_at	Os06g0291500	Hypothetical protein		5.11367
	Os.7381.1.S1_at	Os05g0119200	Conserved hypothetical protein		5.10152
	Os.51082.1.S1_at	Os07g0295400	Conserved hypothetical protein		5.07953
	Os.6001.1.S1_at	Os10g0446200	Conserved hypothetical protein		5.06955
	Os.8761.3.S1_x_at	Os01g0967800	Conserved hypothetical protein		4.98131
	OsAffx.14888.1.S1_at	Os05g0368000	Conserved hypothetical protein		4.97524
	Os.20441.1.A1_at	Os04g0385900	Conserved hypothetical protein		4.87574
	Os.4785.1.S1_at	Os02g0462500	Hypothetical protein		4.78454
	Os.9065.1.S1_at	Os04g0430600	Conserved hypothetical protein		4.72169
	Os.24106.3.S1_at	Os03g0701400	Conserved hypothetical protein		4.61855
	Os.14045.1.S1_s_at	Os09g0129500	Conserved hypothetical protein		4.6114
	Os.53511.1.S1_at	Os11g0648400	Hypothetical protein		4.60472
	Os.22968.1.A1_at	Os08g0331000	Conserved hypothetical protein		4.54109
	Os.8756.2.A1_at	Os07g0657400	Protein of unknown function DUF563 family protein		4.5237
	Os.12248.1.S1_at	Os07g0585500	Conserved hypothetical protein		4.49015
	Os.5902.1.S2_at	Os04g0559200	Conserved hypothetical protein		4.4837
	Os.12002.1.S2_at	Os10g0390650	Hypothetical protein		4.47134
	Os.48076.1.S1_at	Os12g0554100	Protein of unknown function DUF231		4.34799
	OsAffx.7371.1.S1_at	Os11g0630300	Conserved hypothetical protein		4.24264
	Os.12429.1.S1_at	Os07g0164800	Conserved hypothetical protein		4.20518
	Os.22831.1.S1_at	Os03g0710000	Protein of unknown function DUF292, eukaryotic domain containing protein		4.18959
	Os.55093.1.S1_at	Os03g0136500	Conserved hypothetical protein		4.11935
	Os.9296.1.A1_at	Os07g0570100	Conserved hypothetical protein		4.06369
	Os.48871.1.A1_at	Os05g0344400	Protein of unknown function DUF588 family protein		4.0498
	Os.12856.1.S1_x_at	Os05g0539800	Protein of unknown function DUF778 family protein		3.99652
	OsAffx.11943.1.S1_s_at	Os02g0182850	Conserved hypothetical protein		3.90131
	Os.4782.1.S1_at	Os03g0802200	Conserved hypothetical protein		3.86323
	Os.24486.1.A1_at	Os12g0635700	Conserved hypothetical protein		3.84934
	Os.46831.1.S1_at	Os10g0487500	Conserved hypothetical protein		3.83739
	Os.47931.1.A1_at	Os03g0703900	Conserved hypothetical protein		3.81705
	OsAffx.15784.1.S1_at	Os06g0563900	Conserved hypothetical protein		3.80901
	Os.17506.1.S1_at	Os10g0463800	Conserved hypothetical protein		3.77054
	Os.8226.1.S1_at	Os01g0969000	Conserved hypothetical protein		3.70434
	Os.52491.1.A1_at	Os05g0520600	Conserved hypothetical protein		3.67242
	Os.38120.1.S1_at	Os07g0693600	Protein of unknown function DUF231		3.59511
	Os.57350.1.S1_at	Os08g0272000	Conserved hypothetical protein		3.57103
	OsAffx.23277.2.S1_at	Os01g0272800	Hypothetical protein		3.52518
	Os.54346.1.S1_x_at	Os05g0173500	Conserved hypothetical protein		3.52511
	Os.11237.1.S1_at	Os03g0297000	Protein of unknown function DUF538 family protein		3.51346
	Os.26728.2.S1_at	Os10g0509100	Conserved hypothetical protein		3.46777
	Os.6768.1.S1_at	Os01g0559900	Conserved hypothetical protein		3.15315
	Os.3163.1.A1_at	Os03g0707200	Protein of unknown function DUF6		0.308591
	Os.5436.1.S1_at	Os01g0898800	Protein of unknown function DUF1685 family protein		0.29678
	Os.51635.1.A1_at	Os10g0482000	Conserved hypothetical protein		0.294549
	Os.46081.1.S1_at	Os10g0205700	Conserved hypothetical protein		0.286233
	Os.15568.1.S1_at	Os02g0132200	Conserved hypothetical protein		0.28613
	OsAffx.12393.1.S1_x_at	Os02g0595200	Conserved hypothetical protein		0.280384
	Os.27836.1.A1_s_at	Os05g0512200	Conserved hypothetical protein		0.276589
	Os.27857.1.S1_at	Os02g0223700	Conserved hypothetical protein		0.276427
	Os.4631.1.S1_at	Os06g0316000	Conserved hypothetical protein		0.273903
	OsAffx.27399.1.S1_at	Os05g0586900	Conserved hypothetical protein		0.272558
	OsAffx.5501.1.S1_at	Os07g0509700	Conserved hypothetical protein		0.27239
	Os.54587.1.S1_at	Os01g0504100	Protein of unknown function DUF6		0.271822
	Os.4324.1.S1_at	Os03g0128800	Conserved hypothetical protein		0.270499
	Os.56243.1.S1_at	Os03g0774400	Conserved hypothetical protein		0.269937
	Os.46091.1.S1_s_at	Os03g0410700	Hypothetical protein		0.268676
	Os.52467.1.S1_at	Os05g0516300	Conserved hypothetical protein		0.268664
	Os.51212.1.S1_at	Os04g0507100	Conserved hypothetical protein		0.267704
	Os.23028.1.S1_s_at	Os03g0183200	Conserved hypothetical protein		0.267296
	Os.15847.1.A1_at	Os08g0484800	Conserved hypothetical protein		0.265992
	Os.23056.1.S1_at	Os01g0912700	Conserved hypothetical protein		0.260369
	Os.52894.1.S1_at	Os09g0332100	Conserved hypothetical protein		0.259218
	OsAffx.30652.1.S1_at	Os10g0473200	Conserved hypothetical protein		0.258279
	Os.11981.1.S1_x_at	Os02g0610700	Conserved hypothetical protein		0.258253
	Os.23847.1.S1_at	Os05g0232200	Conserved hypothetical protein		0.257885
	Os.39993.1.S1_at	Os03g0821250	Hypothetical protein		0.257881
	Os.37320.1.S1_at	Os03g0846900	Conserved hypothetical protein		0.257785
	Os.27944.1.S1_at	Os03g0178200	Protein of unknown function YGGT family protein		0.256356
	OsAffx.4527.1.S1_s_at	Os05g0429600	Conserved hypothetical protein		0.25475
	Os.7948.1.S1_a_at	Os01g0278900	Conserved hypothetical protein		0.253973
	Os.47372.1.S1_at	Os06g0598000	Hypothetical protein		0.253474
	Os.34196.1.S1_at	Os01g0817000	Protein of unknown function DUF607 family protein		0.252579
	Os.38760.1.S1_at	Os05g0348100	Conserved hypothetical protein		0.251405
	Os.51029.1.S1_at	Os09g0115900	Conserved hypothetical protein		0.248857
	OsAffx.24921.1.S1_s_at	Os02g0829850	Conserved hypothetical protein		0.245586
	Os.40210.1.S1_at	Os07g0222900	Hypothetical protein		0.245159
	Os.22623.1.S1_x_at	Os05g0131100	Conserved hypothetical protein		0.245104
	Os.33639.1.S1_at	Os01g0678100	Conserved hypothetical protein		0.244003
	Os.16682.1.S1_at	Os01g0904300	Protein of unknown function DUF971 family protein		0.241848
	Os.19141.1.S1_at	Os01g0666600	Conserved hypothetical protein		0.241491
	Os.9028.1.S1_at	Os12g0534400	Conserved hypothetical protein		0.239212
	Os.24359.1.S1_at	Os02g0234400	Conserved hypothetical protein		0.239154
	Os.25481.1.S1_at	Os07g0602100	Conserved hypothetical protein		0.238759
	Os.36566.3.S1_x_at	Os01g0238200	Conserved hypothetical protein		0.237637
	Os.6266.1.S1_s_at	Os01g0892200	Conserved hypothetical protein		0.237351
	Os.46626.1.S1_x_at	Os10g0556600	Conserved hypothetical protein		0.232342
	Os.15260.1.S1_s_at	Os01g0931100	Conserved hypothetical protein		0.230172
	Os.52533.1.S1_at	Os05g0226300	Conserved hypothetical protein		0.228341
	Os.39297.1.S1_at	Os10g0206500	Conserved hypothetical protein		0.226834
	Os.48636.1.S1_at	Os08g0525700	Conserved hypothetical protein		0.225516
	Os.52938.1.S1_a_at	Os04g0692600	Conserved hypothetical protein		0.221126
	Os.11042.1.S1_at	Os05g0453300	Conserved hypothetical protein		0.219264
	Os.26807.1.S1_at	Os01g0221600	Protein of unknown function UPF0005 family protein		0.218886
	Os.47702.1.S1_at	Os08g0351200	Protein of unknown function DUF247		0.218527
	Os.27687.1.S1_at	Os05g0490900	Conserved hypothetical protein		0.217694
	Os.52787.1.S1_at	Os05g0584516	Hypothetical protein		0.21698
	Os.3749.1.S1_at	Os01g0222600	Conserved hypothetical protein		0.216168
	Os.32449.1.S1_at	Os02g0744000	Conserved hypothetical protein		0.215584
	OsAffx.7755.1.S1_s_at	Os12g0498500	Hypothetical protein		0.215499
	Os.53103.1.S1_at	Os05g0397300	Conserved hypothetical protein		0.215109
	Os.55575.1.S1_at	Os05g0112800	Protein of unknown function DUF26 domain containing protein		0.214366
	Os.17536.1.S1_at	Os09g0438100	Conserved hypothetical protein		0.213999
	Os.41454.1.S1_s_at	Os01g0661600	Conserved hypothetical protein		0.213654
	Os.46029.1.A1_at	Os01g0681700	Conserved hypothetical protein		0.212855
	Os.51567.1.A1_at	Os03g0210900	predicted protein		0.21237
	Os.24816.1.A1_at	Os04g0412500	Conserved hypothetical protein		0.211306
	Os.14493.1.S1_at	Os02g0129300	Conserved hypothetical protein		0.210994
	Os.27831.1.S1_at	Os01g0920300	Conserved hypothetical protein		0.210702
	Os.17779.1.S1_at	Os05g0143300	Conserved hypothetical protein		0.210563
	Os.52234.1.S1_at	Os02g0121500	Conserved hypothetical protein		0.207416
	Os.9660.1.S1_at	Os09g0396900	Protein of unknown function DUF125		0.207134
	Os.4995.1.S1_at	Os03g0766800	Conserved hypothetical protein		0.205794
	Os.6981.1.S1_at	Os01g0676200	Conserved hypothetical protein		0.203964
	Os.23829.1.S1_at	Os05g0542300	Conserved hypothetical protein		0.203178
	Os.50971.1.S1_at	Os11g0649700	Protein of unknown function DUF588 family protein		0.201346
	Os.14762.2.S1_x_at	Os11g0706100	Protein of unknown function DUF37 family protein		0.201174
	Os.6179.1.S1_at	Os04g0507800	The start codon is not identified		0.200612
	Os.24105.1.A1_at	Os11g0197400	Protein of unknown function DUF803 family protein		0.200037
	Os.31038.1.S1_at	Os01g0615000	Conserved hypothetical protein		0.199316
	OsAffx.23932.1.S1_at	Os01g0882500	Conserved hypothetical protein		0.196299
	Os.11602.1.S1_at	Os09g0553900	Conserved hypothetical protein		0.195507
	Os.54130.1.S1_at	Os04g0476400	Conserved hypothetical protein		0.193779
	Os.24768.1.S1_x_at	Os04g0639300	Conserved hypothetical protein		0.193563
	Os.11990.1.S1_a_at	Os01g0763650	Conserved hypothetical protein		0.191448
	Os.49283.1.S1_at	Os02g0254600	Conserved hypothetical protein		0.191354
	Os.39966.1.A1_at	Os02g0829850	Conserved hypothetical protein		0.188957
	Os.9276.1.S1_s_at	Os07g0175300	Conserved hypothetical protein		0.186922
	OsAffx.5257.1.S1_at	Os07g0187400	Conserved hypothetical protein		0.182998
	Os.12046.1.S1_at	Os03g0775000	Protein of unknown function Mtu_121 family protein		0.182413
	Os.9118.1.S1_at	Os05g0565400	Protein of unknown function DUF561 family protein		0.181561
	OsAffx.3773.1.S1_x_at	Os04g0197100	Protein of unknown function DUF26 domain containing protein		0.178865
	Os.52385.1.S1_at	Os02g0588600	Conserved hypothetical protein		0.173754
	Os.11132.1.S1_s_at	Os08g0178800	Hypothetical protein		0.167977
	Os.5725.1.S1_at	Os12g0169600	Conserved hypothetical protein		0.164267
	Os.8468.1.S1_at	Os12g0438400	Hypothetical protein		0.161149
	OsAffx.1916.1.S1_s_at	Os01g0116500	Conserved hypothetical protein		0.159856
	Os.10522.2.S1_at	Os05g0291700	Conserved hypothetical protein		0.159013
	Os.7861.1.S1_at	Os10g0492300	Conserved hypothetical protein		0.155237
	Os.9975.1.S1_at	Os03g0280400	Conserved hypothetical protein 1589		0.155043
	Os.7539.1.S1_at	Os03g0124500	Conserved hypothetical protein		0.152369
	Os.26570.1.S1_s_at	Os01g0862200	Conserved hypothetical protein		0.150874
	Os.49183.1.S1_at	Os06g0638700	Putative cyclase family protein		0.14449
	Os.17916.1.S1_at	Os05g0217700	Conserved hypothetical protein		0.14267
	Os.47358.1.A1_at	Os08g0504500	Conserved hypothetical protein		0.142078
	Os.57171.1.S1_at	Os02g0599400	Conserved hypothetical protein		0.139388
	Os.52191.1.A1_at	Os12g0577600	Protein of unknown function DUF1336 domain containing protein		0.132325
	Os.9316.1.S1_at	Os06g0686600	Conserved hypothetical protein		0.125806
	Os.35837.1.A1_at	Os10g0427900	Conserved hypothetical protein		0.116858
	Os.26548.1.S1_at	Os04g0463400	Protein of unknown function DUF125, transmembrane family protein		0.116119
	Os.27628.1.S1_at	Os03g0843800	The start codon is not identified		0.115116
	Os.35302.1.S1_at	Os02g0677600	Conserved hypothetical protein		0.100286
	OsAffx.23364.1.S1_x_at	Os01g0342500	Conserved hypothetical protein		0.0828767
	Os.12999.1.S1_at	Os04g0639100	Conserved hypothetical protein		0.0799626
	Os.6767.1.S1_at	Os08g0269700	Conserved hypothetical protein		0.0788289
	Os.20203.1.S1_at	Os01g0198900	Conserved hypothetical protein		0.0729203
	OsAffx.15014.1.S1_s_at	Os05g0462000	Conserved hypothetical protein 1589		0.0679286
	OsAffx.4677.1.S1_s_at	Os05g0582000	Conserved hypothetical protein		0.0670596
	Os.18559.1.S1_at	Os02g0678200	Conserved hypothetical protein		0.0621263
	Os.47445.1.S1_at	Os02g0460200	Conserved hypothetical protein		0.061438
	Os.50975.1.S1_at	Os05g0568800	Protein of unknown function DUF1645 family protein		0.054936
